# Supplementary material for: miRNA-Mediated Regulation of Meloidogyne arenaria Responses in Wild Arachis
Source: Int J Mol Sci. 2025 Nov 7;26(22):10824. doi: 10.3390/ijms262210824 (PMC12652868; doi:10.3390/ijms262210824)
Supplement: Supplementary file 1 [file ijms-26-10824-s001.zip]

Archive with 1 entries (1 files):
- ijms-3939297-supplementary.xlsx
