# Supplementary material for: miRNA-Mediated Regulation of Meloidogyne arenaria Responses in Wild Arachis
Source: Int J Mol Sci. 2025 Nov 7;26(22):10824. doi: 10.3390/ijms262210824 (PMC12652868; doi:10.3390/ijms262210824)
Supplement: Supplementary file 1 [file ijms-26-10824-s001.zip › ijms-3939297-supplementary.xlsx]

## Sheet: Suppl. Table S1 
	Supplementary Table S1: Total number of reads and percentage of reads mapped from Arachis miRNA libraries subjected to biotic stress.
				Raw reads (Mb)			Reads uniquely mapped
	Treatment	Library	Raw reads (Mb)	After adapters removal	After contaminants removal	Reads between 20 and 24 nt	Relative to Raw reads	Relative to 20 and 24 reads
	Control	AsCTR1	28	26.8 (95.7%)	11.3 (40.5%)	4.2 (15.0%)	2.0 (7.3%)	0.484
		AsCTR2	43	40.5 (94.1%)	17.7 (41.2%)	7.6 (17.7%)	4.0 (9.2%)	0.521
		AsCTR3	27.7	26.4 (95.5%)	11.4 (41.0%)	3.9 (14.3%)	2.3 (8.5%)	0.593
	Inoculated	AsINOC1	33.9	32.1 (94.9%)	13.3 (39.4%)	4.7 (13.9%)	2.4 (7.2%)	0.521
		AsINOC2	31.7	30.4 (95.8%)	12.8 (40.4%)	4.3 (13.5%)	2.3 (7.2%)	0.538
		AsINOC3	24.5	23.4 (96.0%)	10.1 (41.6%)	4.5 (18.3%)	2.4 (9.9%)	0.54
		Average	31.6	29.9 (94.6%)	12.8 (40.5%)	4.9 (15.5%)	2.6 (8.2%)	0.532

## Sheet: Suppl. Table S2 
	Supplementary Table S2: A. stensoperma miRNAs annotation and sequences
							Libraries						miRNA-3p			miRNA-5p
	miRNA family	Gene	Genome localization	Length	Number Reads	Major Read count	AsCTR1	AsCTR2	AsCTR3	AsINOC1	AsINOC2	AsINOC3	Major sequence	Size	Total count	Major sequence	Size	Total count	Stem-loop sequence
	miR156	miR1509a	Adur14_1:705782-705874	93	1400	1259	276	321	203	164	222	214	ACTGTGTTCCCTTGATCAAAT	21	54	TTAATCAAGGGAATCACAGTT	21	1346	TTCCATCCTTTTAATCAAGGGAATCACAGTTGAGTTGAGTCTCTCTCTCGCTCAGAATCTCTACTGTGTTCCCTTGATCAAATAGATGTACTG
		miR1509b	Adur167:513993-514092	100	1748	1493	49	141	78	69	61	60	ACTGTGTTCCTTTGGTTAACC	21	49	TTAATCAAAGGAATCACAGTTG	22	1493	GTTCCATCTTTTTAATCAAAGGAATCACAGTTGAGGGCCAAGACAACCTCGTACTCTCTCTCTCTCTCTACTGTGTTCCTTTGGTTAACCAGATGTACTG
		miR1515	Adur6_2:499817-499990	201	105	44	19	30	11	15	11	19	Not detected			TCATTTTTGCGTGCAATGATCC	22	44	TCAATTCTCATCATTTTTGCGTGCAATGATCCCAGTTCCAAAGATATTTTCCATCTTCATCCATGGACTTCGATTTCTTCTGTAAATCCACATTTTTTTATTTTATTTTTGTTTCAAATAAAATTAGATTTTTGGTTGGTGGGGGTAGAGGAGAATAGATCTGAGATCTTGCACGCAAAACTGATGTCAATTAATGGGTT
		miR156a	Adur20:847822-847977	156	8520	8363	1079	3000	1031	1399	1001	1011	GCTCTCTAAGCTTCTGTCATC	21	23	TTGACAGAAGATAGAGAGCAC	21	8363	GGTAGAGTTGTTGACAGAAGATAGAGAGCACAAAAGATGATATGCATATAGATATATATAGTCACATACATACACATATACACATATGGATGGATCCAAAGCCAATTGCATTTTATTCCTTTGTGCTCTCTAAGCTTCTGTCATCACTCTTCAGCC
		miR156a	Adur28_1:681990:682103	114	9121	8363	1185	3220	1108	1499	1043	1066	GCTCTCTATTCTTCTGTCATC	21	518	TTGACAGAAGATAGAGAGCAC	21	8363	TGGGCGTGTTGTTGACAGAAGATAGAGAGCACAGATGATGACATGCATAAAATTAGAATGAATATTGCATTTTACTCGTTTGTGCTCTCTATTCTTCTGTCATCACCCTTAACT
		miR156a	Adur43:34291-34393	103	9586	8363	1236	3362	1158	1599	1102	1129	GCTCTCTATTCTTCTGTCATC	21	518	TTGACAGAAGATAGAGAGCAC	21	8363	CAGAGGGGTTTTGACAGAAGATAGAGAGCACAGACGATGATATGCATAAATTCTGCATCTCACTCTTTTGTGCTCTCTATTCTTCTGTCATCACCTTCGTTCT
		miR156a	Adur439:273576-273823	122	836	402	153	248	87	124	105	119	GCTCTCTTTTTTTCTGTCAATC	22	12	TTGACGGAAGAAAGAGAGCAC	21	402	ACAAGTGAGATTGACGGAAGAAAGAGAGCACATGCTGCCAGACAGTCATTGTTGTGTATCTACATGTTCTTGCAGTGCGTGCTCTCTTTTTTTCTGTCAATCTCCAATTTATCCTTCATTTT
		miR156a	Adur71_2:1764063-1764164	102	5819	3141	1110	1449	622	940	797	911	GCTCACTCTCTTGCTGTCACC	21	1734	TGACAGAAGAGAGTGAGCAC	20	3141	GTAAAGGGTGGTGACAGAAGAGAGTGAGCACACATGGTGTTTTCTTGTATGATGGTGTTTCATACTTGAAGCTATATGTGCTCACTCTCTTGCTGTCACCCCGTAACCAT
		miR156a	Adur71_2:410326-410431	106	12384	8909	1703	3100	1394	1947	1775	2316	TGCTCACTACTCTTTCTGTCGGA	23	9	TTGACAGAAGAGAGTGAGCAC	21	8909	CACATAGAAATTGACAGAAGAGAGTGAGCACATAGAAAATATATTGTATAAATTTATGCAATTTTTTTTGTGTGCTCACTACTCTTTCTGTCGGATTCTGTCCAAA
		miR156a	Adur73:1944117-1944223	107	3837	3141	580	883	443	689	562	692	GCTCACTTCTCTATCTGTCAGT	22	347	TGACAGAAGAGAGTGAGCAC	20	3141	TAAAAAGAGACTGACAGAAGAGAGTGAGCACACGCTCTCAGGTGATTGTATGAGGGCATGCAATTGCGGGTGCGTGCTCACTTCTCTATCTGTCAGTTACTTGTTCT
		miR156a	Adur78_2:1463440-1463584	145	64	35	10	23	4	7	8	12	Not detected			TTGACAGAAGAGAGAGAGCAC	21	35	TTATAAATGTTGACAGAAGAGAGAGAGCACAACCCGAGAAATGGTCAAAGAATCTTTTACCTTTGTTGGGAGTGTGCTCTCTACTCTTCTGTCATCATCTTTATCTTTATT
		miR156a	Adur88_1:2168844-2168951	108	3335	3141	489	774	352	617	495	619	Not detected			TGACAGAAGAGAGTGAGCAC	20	3141	GGTAAGGGAGGTGACAGAAGAGAGTGAGCACACATAGTATTTTTTTGTATGGTGTTTAATACTCGAAACTATGTGTGCTCACTCTTTATCTGTCACCCCAAGCTATCT
		miR156a	Adur95:435696-435801	106	12713	8909	1860	3273	1450	1990	1813	2350	GCTCACTTCTCCTTCTGTCAGCT	23	180	TTGACAGAAGAGAGTGAGCAC	21	8909	AACATAGAAATTGACAGAAGAGAGTGAGCACACAGAAGCACTCGTTATAATTCTATACCGTTGCTCTTGCGTGCTCACTTCTCCTTCTGTCAGCTTCCAGTGCCGG
	miR159	miR159a	Adur43:242714-242987	274	60770	43129	9925	17622	7595	5573	10820	9232	GTGGAGCTCCTTGAAGTCCA	20	2	TTTGGATTGAAGGGAGCTCT	20	16253	GGAAGATGGTGATGAGTGGAGCTCCTTGAAGTCCAACAGAGGGTCTTGGTGGGTGGATTGAGCTGCTAAGCTATGGATCCCACAGTACTACCCATATATACCCCCATTATGCAGTGGTAGTTCTGCGGATTCCATATCCTGGGAGCTTCATTACCTTTCCTCAGATCCTTATTTGGATTGAAGGGAGCTCTACATAGCATCCTCTTTCTAAT
		miR159b	Adur6_1:1407623-1407821	199	21	8	3	4	5	2	2	5	ATTGGAGTGAAGGGAGCGCC	20	8	GAGCTCTCTTCGCTCCAAGTC	21	2	TGTTTGTGTTGGAGCTCTCTTCGCTCCAAGTCCGAAAGGAGGTGATAACAGACCTTAGCGGCTACTTCATGGATACCTCTGCCTTCTTCTGTTGGGGTGCCATGCACAAGAGAAGTCAGAGGTTTGCATGAATTTGGTGATAAGGTCAATTGCCTTTAATCTTTTTGGTATTGGAGTGAAGGGAGCGCCACCGAACCAT
	miR160	miR160a	Adur115:780091-780193	103	1344	1284	221	360	220	115	229	199	GCGTATGAGGAGCCAAGCACG	21	4	TGCCTGGCTCCCTGTATGCCA	21	1284	TTTGTGTATGTGCCTGGCTCCCTGTATGCCATTTTTAGAGCCTATTGAAATTTCGATGATCTCTGTAAATGGCGTATGAGGAGCCAAGCACGCATATGTTTCA
		miR160a	Adur13_1:3926-4011	86	75	51	5	25	17	5	11	11	GCATGAAGGGAGTCACGCAGG	21	14	TGCCTGGCTCCCTGAATGCCA	21	51	AAATATTCGAATTATGCGCCTGCCTGGCTCCCTGAATGCCATGTAAGTTAGTTTGTTAAGAAAAGATTAACAAACGTCTTATATGGCATGAAGGGAGTCACGCAGGCTGTGCATTTCTCGAAACAT
		miR160a	Adur77_2:429066-429156	91	1663	1284	261	434	268	179	252	269	Not detected			TGCCTGGCTCCCTGTATGCCA	21	1284	CTCCTCGCACGCCATTTGTTAAGGCTGTCAACGTTTTGACGAGCTCTACAAATGGCATACAGGGAGCCAGGCACACCAAGTATGATGATC
	miR162	miR162	Adur5:3170947-3171034	88	2189	2016	318	619	324	317	207	404	TCGATAAACCTCTGCATCCAG	21	2016	GGAGGCAGCGGTTCATCGATC	21	16	ATTTGTAAGGTGAAGTCACTGGAGGCAGCGGTTCATCGATCTCTTCCTGAATTTGGCTGTGGAATCATACACAAAGCAAGAATCGGTCGATAAACCTCTGCATCCAGCGCTCACTTTGCCTCTTTTT
	miR164	miR164a	Adur149:561007-561114	108	570	557	108	121	96	37	103	105	CACGCGCTCCCCTTCTCCAAC	21	1	TGGAGAAGCAGGGCACGTGCA	21	557	CACTCCTTGTTGGAGAAGCAGGGCACGTGCAAATTCTCTTCACACATTCTTCCGAATGCCATTGATGAACACTTTGCACGCGCTCCCCTTCTCCAACACGGGTTTCTC
		miR164b	Adur39_3:989757-989855	99	568	557	107	120	96	37	103	105	Not detected			TGGAGAAGCAGGGCACGTGCA	21	557	ATAGTTCTTGTTGGAGAAGCAGGGCACGTGCAAAATTTTTTTGATTTTCATAATCAAAATTATTTTTTGCACGTGTTCTTTTTCTCCAACACGGGTTTT
		miR164c	Adur6_1:3737552-3737650	99	570	557	107	120	97	37	104	105	CACGTGTTCTCCTTCTCCAAC	21	2	TGGAGAAGCAGGGCACGTGCA	21	557	GTTGGTCTTGTTGGAGAAGCAGGGCACGTGCAAACATCTCTATAGCTTTCTCTGGTGGGGTCTAACTGCACGTGTTCTCCTTCTCCAACATGATTCTCC
		miR164d	Adur8_1:729281-729378	98	560	513	102	139	61	83	82	93	Not detected			CATGTGCCCCTCTTCCCCATC	21		TCTCAAAGCCTTAATTATTAGGTTAAATATTATGAAAAGGAGTAAATTAAATAGTTTTGTTATGAGTTAGTTCTTCATGTGCCCCTCTTCCCCATCA
	miR166	miR166a	Adur100:1906065-1906202	138	1011186	989001	187690	200381	156482	145946	159853	160834	TCGGACCAGGCTTCATTCCCC	21	989001	GGGAATGTTGGCTGGCTCGAGG	22	3	TGTTGTTGAGGGGAATGTTGGCTGGCTCGAGGCTTTTCACAAAATGAAGGTTCTCACTCACTCACTCATCATATTTTGGGAGATGAAGTAGTAGAACTATTAAGGCTTCGGACCAGGCTTCATTCCCCTCAAAATATC
		miR166b	Adur121:1186229-1186336	108	1093684	989001	198287	225394	165237	156139	172874	175753	TCGGACCAGGCTTCATTCCCC	21	989001	Not detected			AAGAGGTTGAGGGGAATGTTGTCTGATTCGAAATCATTCATCATCTCAAATATGGTACAGCAGGATAAAAAGTGATTTCGGACCAGGCTTCATTCCCCTCAGCTATTA
		miR166c	Adur155:597367-597579	213	1001023	989001	186168	197457	154886	145015	158054	159443	TCGGACCAGGCTTCATTCCCC	21	989001	Not detected			CATGTGTTGTGGGGAATGCTGTCTGGTCCAAGGAGATATCACACTACCTGCTTTAATTGCTTTCATCTCACACCAGCACATAAAAACTCGTCTTCTTCAATTCATCACCATTCACCACGCACTAGCTAGTTTATCAAATTGAAGAATTAATTTTAATTTCACCACCAGTAATTAGTGATCCTCGGACCAGGCTTCATTCCCCTCAATCACAGC
		miR166d	Adur20:2884210-2884310	101	5722060	4695452	922577	1189381	637358	977134	959365	1036240	TCTCGGACCAGGCTTCATTCC	21	4695450	Not detected			TGATGGTGTGGGGAATGCCGCCTGACTCGAGATGTCTAACTACTCATGTGATGAGTTTTTGTGACAATTTCTCGGACCAGGCTTCATTCCCCTCACTACGT
		miR166e	Adur213:1250721-1250822	102	5721913	4695452	922570	1189385	637293	977127	959374	1036158	TCTCGGACCAGGCTTCATTCC	21	4695450	GAATGCTGTCTGGTTCGAGAC	21	6	GGAGTTGAGGGGAATGCTGTCTGGTTCGAGACCATTCCTTCCATTAACCAATATGCGGATGGTCAGAATGATCTCGGACCAGGCTTCATTCCCCCCAGCTCA
		miR166f	Adur222:586007:586123	117	1092900	989001	198175	225229	165084	156054	172790	175568	TCGGACCAGGCTTCATTCCCC	21	989001	Not detected			TTCGAGACCATTCTTTTGATGAAGCATAGGTCACTACGCACTCGAAAAAAGAATGATTTCGGACCAGGCTTCATTCCCCCTAACTCAAAATGATGTCTTAGCTTCCATGACCTTTAA
		miR166g	Adur237_2:259236-259324	89	4749482	4695452	740606	999910	486336	836553	804933	881139	TCTCGGACCAGGCTTCATTCC	21	4695450	GGAATGTTGTTTGGCTCGAGG	21	26	GAGGTTGATGGGAATGTTGTTTGGCTCGAGGTCACTTATATACCCTTTATAGTGAGATCTCGGACCAGGCTTCATTCCCGTCGACTTGA
	miR167	miR167a	Adur121:339181-339304	124	147	72	35	44	14	16	17	21	GGTCATGCTGTGCCAGCCTCACT	23	2	TGAAGCTGCCAGCATGATCTA	21	72	AGGGAAAAAGTGAAGCTGCCAGCATGATCTAGCTTTGGTTAGTGAAAGCTATTAACAAAGATTATTAGTACAAATTATTAACCTTTACTAGGTCATGCTGTGCCAGCCTCACTCCTTCCTATTT
		miR167b	Adur6_1:2426460-2426570	111	3355	2272	542	957	472	380	464	540	GATCATGTGGGAGCTTCATC	20	6	TAAAGCTGCCAGCATGATCTG	21	2272	CCTGCAACAGTTAAAGCTGCCAGCATGATCTGAACTTATTACCTTCCTTCTTCCTTATATTTGTGTGTGGTGGCAAGATCAGATCATGTGGGAGCTTCATCTGTTGCAATG
		miR167c	Adur76:1500667-1500765	99	843	326	128	277	100	90	124	122	GATCATGTGGCAGTTTCACC	20	163	TGAAGCTGCCAGCATGATCTT	21	326	CCACTACAAGTTGAAGCTGCCAGCATGATCTTAACTTTCCCTCTCCTATGATTTGTTGGGGTGAGATCAGATCATGTGGCAGTTTCACCTAGTTGTTGG
	miR168	miR168	Adur63:2611271-2611382	112	8723	5610	1175	2094	1239	1150	1024	2041	CCCGCCTTGCATCAACTGAAT	21	2471	TCGCTTGGTGCAGGTCGGGAA	21	5610	CGGTCTCTAATTCGCTTGGTGCAGGTCGGGAACCGATCTTCCCGCGCGTAATGGATGCCGTTGGCGGCGGCGAATTTGGATCCCGCCTTGCATCAACTGAATCGGAGGCCAC
	miR169	miR169a	Adur1075:108864-108969	106	37	21	8	13	5	3	4	3	GGCAGGTCATCCTGTGGCTAT	21	3	AAGCCAAGGATGACTTGCCGG	21	21	AAGTGAAATTAAGCCAAGGATGACTTGCCGGCAATCACTTGCTACTAAGTGAAATTAACTTTGTTTGATTTAGCCGGCAGGTCATCCTGTGGCTATATTTGACTTT
		miR169a	Adur1075:99077-99195	119	61	24	6	34	6	5	6	4	GGCAAGTTGTTCTTTGGCTATG	22	24	AAGCCAAGGATGACTTGCCGG	21	21	AAGCAAAATTAAGCCAAGGATGACTTGCCGGCAATAATTATATTTGCTATAAAAAAGGCAAGCTTCATCATTTGCGAGATTATGTCGGCAAGTTGTTCTTTGGCTATGTTTTACTTTCT
		miR169a	Adur2_3:1478598-1478700	103	31	25	8	5	5	3	8	2	Not detected			CAGCCAAGGATGACTTGCCGG	21	25	AGCCAAGGATGACTTGCCGGTAAAGTTTGTTTGTTCACTCAATGTGCGCTAACTAATTGAACTGGCAAGTCGTCTCTGGCTACACAAAAGCCTCTTTCTCTC
		miR169a	Adur578:207247-207363	117	122	76	27	42	16	18	14	5	GGCAAGTTGGCCTTGGCTATA	21	76	CAGCCAAGGATGACTTGCCGG	21	25	AGTGTGTGGTGCAGCCAAGGATGACTTGCCGGCATTAAAACATGACATGACTCTGTTTGAGTTCGTGTTAGTGTTCGACTATGACCGGCAAGTTGGCCTTGGCTATATTAGACTCTC
	miR171	miR171a	Adur102:472079-472194	116	202	173	39	46	34	19	39	25	Not detected			TTGAGCCGCGTCAATATCTCA	21	173	ACACAAAACAAGGTATTGACGTGCCTCAATTTGAAGACATACTTGAGACGAGATAATCAATTATGTAATTTAATTGAGCCGCGTCAATATCTCATTTTGCACTTCTTTCCATCTT
		miR171b	Adur110:315865-315969	105	46	22	5	17	9	5	3	3	TTGAGCCGTGCCAATATCACA	21	22	GGATATTGGTACGGTTCAATC	21	9	TTAATAACTTGGGATATTGGTACGGTTCAATCAAAAGGCGGCACTTTGTAATACAAAAGCTCCGTGTTATTTGATTGAGCCGTGCCAATATCACATGTAAGTATG
		miR171c	Adur30_1:799234-799332	99	92	74	11	19	12	10	23	17	Not detected			TTGAGCCGCGTCAATATCTTA	21	74	AAAACTGAGGTATTGGCGCGCCTCAATTTGAATACATGGTTACTAGGTAATCCGTAACCATGTAATTTGATTGAGCCGCGTCAATATCTTATTTTTGC
		miR171d	Adur52_2:7264-7368	105	47	22	6	16	11	5	4	5	TTGAGCCGTGCCAATATCACA	21	22	GGATATTGGTACGGTTCAATC	21	9	CAGAGATCATGGGATATTGGTACGGTTCAATCAGAAAGCAGTGCTTTGATAGATTCTAAAGTCCTCTTATTTGATTGAGCCGTGCCAATATCACATGTTTAATTG
		miR171e	Adur565:248274-248381	108	98	89	16	11	13	13	19	26	Not detected			CGATGTTGGTGAGGTTCAATC	21	89	AGAAAGGAAAGCGATGTTGGTGAGGTTCAATCCGAAGACGGATTTACATGGTATAATCCAGTAAAATACGATCTCAGATTGAGCCGCGCCAATATCACTTTTTCATTT
		miR171f	Adur59_2:1655-1744	90	2745	2156	365	648	374	282	365	321	TGAGTCGAATCAATATCACTC	21	2156	GTGATATTGCTTCGGTTCATT	21	189	GTAAACAGGTGTGATATTGCTTCGGTTCATTTGATCTGATCTTATTGATTGATTAAGATGAGTCGAATCAATATCACTCCGGTATACTTT
		miR171g	Adur824_2:14100-14204	105	46	22	5	17	9	5	3	3	TTGAGCCGTGCCAATATCACA	21	22	GGATATTGGTACGGTTCAATC	21	9	TAATAACTTGGGATATTGGTACGGTTCAATCAAAAGGCGGCACTTTGTAATACAAAAGCTCCGTGTTATTTGATTGAGCCGTGCCAATATCACATGTAAGTATGT
	miR172	miR172a	Adur11:75097-75205	109	139	61	25	34	24	12	15	26	AGAATCTTGATGATGCTGCAT	21	61	GTAGCATCATCAAGATTCAC	20	32	ATTTGCAGATGTAGCATCATCAAGATTCACATGCAAATGTAGAAGGTTGTGTATGTGGGACTTTCTCTTTTGAAGTGAGAATCTTGATGATGCTGCATCGGCAATAAAC
		miR172a	Adur159_1:66610-66696	87	82	61	15	17	18	6	10	16	AGAATCTTGATGATGCTGCAT	21	61	CAGCAGCATCAAGATTCACAA	21	1	ATGTGCGGGTGCAGCAGCATCAAGATTCACAAACCCTGATAAATTAGGAATTTATGAGAATCTTGATGATGCTGCATCAGCAAATTA
		miR172a	Adur254:914292-914378	87	137	61	25	35	24	12	15	26	AGAATCTTGATGATGCTGCAT	21	61	GTAGCATCATCAAGATTCAC	20	32	TGTTTGCGGATGTAGCATCATCAAGATTCACATGCTGCAACAAGTGCTAGCTTATGAGAATCTTGATGATGCTGCATCGGCCATAAA
		miR172a	Adur40_3:1025186-1025303	118	54	29	7	15	8	7	7	9	AGAATCTTGATGATGCTGCAG	21	29	GGAGCATCATCAAGATTCACA	21	3	GTTTGCCGGTGGAGCATCATCAAGATTCACAAGCTTTGTTAATTACACCTTTCTTTCACTTAGCTTGGTGGTTAGCCATGACTATGAGAATCTTGATGATGCTGCAGCAGCAATAAAT
		miR172a	Adur91_3:396987:397097	111	146	61	21	29	29	14	20	33	AGAATCTTGATGATGCTGCAT	21	61	GCAGCACCTTCAAGATTCACA	21	37	CACAGTCGTTGATTGCAGGTGCAGCACCTTCAAGATTCACATATATACAAATCTAACTAGCTCCATGGAGATGGTAGAGATTAGTTATGAGAATCTTGATGATGCTGCATCAGCAATAAATGATTAATTA
	miR319	miR319a	Adur1037:54206-54316	111	544	460	42	119	37	92	147	107	Not detected			TGGACTGAAGGGAGCTCCTTC	21	460	TCCTCCAGTCCAATTACAAATTAGAAAAAGAAGAATATTGTTTTGTTAAATTAATAAAAGAAAAAATTATACCTCTTTTTCTATGTTGTTGGACTGAAGGGAGCTCCTTC
		miR319a	Adur5:1446579-1446668	90	5271	5181	1038	1571	427	666	821	748	TTTGGACTGAAGGGAGCTCCT	21	5181	GAGTTCCTTGCAGCCCAAAAG	21	1	TATGAAAGTTGTAGAAATGGGAGTTCCTTGCAGCCCAAAAGCATGTCCATCAAGAACTCCATGCTCTCTTCTTTTGGACTGAAGGGAGCTCCTAGTTCTTCTCTTTCACCATA
		miR319a	Adur856:211843-212019	177	37329	14189	4957	12959	3968	5068	4931	5446	CTTGGACTGAAGGGAGCTCCCT	22	14189	Not detected	12		AAAGGGAGCTCCCTTCAGTCCAAGTATAGGAAACATAAGATTCAATTTGTCTCCCGCATCATTCACTCATTTACTGAGTGTATCTCTCTATCTATATCTTCACTCAGCATTTGGATGAATGAGTCGGCAGCTAATTAAATCTTATTGTCACCCATGAGTGGACTGAAGAAAGCTCT
		miR319a	Adur96:1941621-1941811	191	37235	14189	4943	12966	3944	5053	4910	5418	CTTGGACTGAAGGGAGCTCCCT	22	14189	AGAGCTTCCTTCAGTCCACTC	21	11	GAAATAGTTTAAGAGAGCTTCCTTCAGTCCACTCATGGACGAATAAAGGGATTCGAATTAGCTGCTGACTCATTCATTCAAACGCAATAGAACACGTGATATGCTATTGCGAATGTGTGAATGATGCAGGAGATAATTTCATCCTTTTTTCGTCTTTGCTTGGACTGAAGGGAGCTCCCTTTCATTATTGT
	miR390	miR390a	Adur141:1543762-1543851	90	2205	2065	464	354	450	332	278	327	GCGCTATCTATCCTGAGTTTCA	22	16	AAGCTCAGGAGGGATAGCGCC	21	2065	TAGAATCTGTTAAGCTCAGGAGGGATAGCGCCACATATAACACAATTCATTCGTATTGGCGCTATCTATCCTGAGTTTCACGGCTTCTTC
		miR390b	Adur421_2:339151-339276	126	2334	2065	497	362	484	347	291	353	CGCTATCCATCCTGAGTTTCA	21	114	AAGCTCAGGAGGGATAGCGCC	21	2065	AGAATCTGTAAAGCTCAGGAGGGATAGCGCCACGAAAGCATCGGCGATGATCCGTTGTTTGTGAAGAGTTTTTATGCTCTTTGATTTTCTGTAGCGCTATCCATCCTGAGTTTCATGGGTTCTTCA
		miR390c	Adur96:567505-567592	88	2170	2065	457	348	447	320	275	323	Not detected			AAGCTCAGGAGGGATAGCGCC	21	2065	AGAATCTATAAAGCTCAGGAGGGATAGCGCCACCGCAAACCATACATTATTATAGTGGCGCTGTCTATCCTAAGTTTTGTGGTTTCTT
	miR393	miR393a	Adur1_2:6451464-6451572	109	3980	3848	871	1517	452	323	427	390	ATCATGCGATCTCTTAGGAAT	21	26	TCCAAAGGGATCGCATTGATCT	22	3848	TGTTGGAAAATTCCAAAGGGATCGCATTGATCTAATTCTTATTGATGCCTATACTTTCTTGGAATCATTTTTTATTGGATCATGCGATCTCTTAGGAATTTTTCACCAT
		miR393b	Adur27:1089895-1090003	109	3980	3848	871	1517	452	323	427	390	ATCATGCGATCTCTTAGGAAT	21	26	TCCAAAGGGATCGCATTGATCT	22	3848	GTTGGAAAATTCCAAAGGGATCGCATTGATCTAATTCTTATTGATGCCTATACTTTCTTGGAATCATTTTTTATTGGATCATGCGATCTCTTAGGAATTTTTCACCATC
		miR393c	Adur366:202620-202731	112	98	47	9	29	23	10	12	15	ATCATGCTATCCCTTTGGATT	21	12	TCCAAAGGGATCGCATTGATC	21	47	TGGAGGAGGCATCCAAAGGGATCGCATTGATCCCAAATCTCCCATCTCTTCTTGTCTTTCTTATCTTTTTTTTGATTTGGGATCATGCTATCCCTTTGGATTCCTCCTTTGG
	miR394	miR394a	Adur157:210085-210182	98	56	46	10	15	10	8	4	8	Not detected			TTGGCATTCTGTCCACCTCC	20	46	ACAGAGTTTATTGGCATTCTGTCCACCTCCTCCGATCTTCGTTCTTTTTGACACCAAAATTCTTGGGGAGGTGGACATACTGCCAACAGAGCTCTGTT
		miR394b	Adur223:1123561-1123653	93	50	46	9	15	8	8	3	7	Not detected			TTGGCATTCTGTCCACCTCC	20	46	ACAGAGTTTATTGGCATTCTGTCCACCTCCTTTCCTTTCTATCTTTTCCTTAGCTGAGGGAGGAGGTGGGCATGCTGCCAACTGAGTTCTGTT
	miR395	miR395a	Adur349:122542-122639	98	10	6	0	7	2	0	0	1	TGAAGTGTTTGGGGGAACTCT	21	6	AGTTCCTCTGAACGCTTCATG	21	2	TGTGTCCTGGAGTTCCTCTGAACGCTTCATGTGACCGAGGGTCGTCGACCTAGTCCTTCCTCTCAATGAAGTGTTTGGGGGAACTCTTGGGTACAACT
		miR395b	Adur349:142873-142961	89	10	6	0	7	1	1	0	1	TGAAGTGTTTGGGGGAACTCT	21	6	AGTTCCTCTGAACGCTTCATA	21	2	TGTTCCTTAGAGTTCCTCTGAACGCTTCATATATATATACACATATTATTAAATGAATGAAGTGTTTGGGGGAACTCTTGGGTGCAACT
		miR395c	Adur46_2:2131891-2131987	97	6	4	1	1	1	0	2	1	TGAAGTGTTTGGGGGAACTTC	21	4	Not detected			AAGTTCCCCCAAACACTTCACTGATGGAAAGGACTCATTATTGGCATTAATTAAGCCTCATGTGTGAAGTGTTCAGAGGAACTCCAAGAAACAGCC
		miR395d	Adur46_2:2132903-2132998	96	7	4	1	1	1	0	0	4	TATGAAGTGTTTGGGGGAACC	21	4	TTCCCTCGAACACTTCAACGA	21	1	GTACCTAGTGTTCCCTCGAACACTTCAACGACCAGAACTTTCAGCTACGACATTCTCTGTGTTCTATGAAGTGTTTGGGGGAACCCTTGGTATCAT
	miR396	miR396a	Adur100:1175244-1175328	85	75661	68307	10974	16995	7921	15326	11622	12823	Not detected			TTCCACAGCTTTCTTGAACTG	21	68307	TGTTCATGATCTTCCACAGCTTTCTTGAACTGTATGTATGTATTTATGTGTATAGTTCAAGAAAACTGTGAAAAATCAAGGGCAT
		miR396b	Adur565:188563-188669	107	76627	68307	11125	17223	8073	15439	11760	13007	GTTCAATAAAGCTGTGGGAAG	21	696	TTCCACAGCTTTCTTGAACTG	21	68307	ATATGGCCCTCTTTGTATTCTTCCACAGCTTTCTTGAACTGCATCTAATTGTTGCATGCATGCCATGGCACTCTTCTTCTTGCGTTGCGGTTCAATAAAGCTGTGGGAAGATACAGATAGGGTCAAACGC
		miR396c	Adur565:194565-194706	142	16480	8908	2809	4718	2453	1987	2469	2044	CTCAAGAAAGCTGTGGGAGA	20	330	TTCCACAGCTTTCTTGAACTT	21	8908	TGGTCATGCTTTTCCACAGCTTTCTTGAACTTCTTGTATGTGCATCCATCCATCTCAACTTCTTCTAAGTAAGTATGTAATTACAGTCTTATCCCTACAACTAAGCAAGAAGCTCAAGAAAGCTGTGGGAGAATATGGCAAT
	miR397	miR397	Adur170:358052-358149	98	1449	1427	215	213	146	264	294	317	TTGACGCTGCATTCAATCATG	21	5	TCATTGAGTGCAGCGTTGATG	21	1427	TAGAAAAGCATCATTGAGTGCAGCGTTGATGCAAACTCCAGCTCAGTTCCTTCCTTGTTATTGCCATTGACGCTGCATTCAATCATGTTTTTTTGGTA
	miR398	miR398a	Adur693:319890-319965	76	21203	20861	3457	1790	2366	1973	5732	5885	Not detected			TGTGTTCTCAGGTCGCCCCTG	21	20861	AGGGGCGACCTGAGAACACATGATATGAGCAATGTAAGCTCTCAGATCAAACCACAGTCATATACTCTGATGTTT
		miR398b	Adur86_2:734087-734238	152	573	103	35	206	60	95	53	124	TTGTGTTCTCAGGTCACCCCT	21	88	GAGTGAAACTGAGAACACAAAG	22	103	TTATCTCAGAGGAGTGAAACTGAGAACACAAAGTAAATTGTTTTGGAGTTTGGAATGCCATAATCACATGCATTTATGGTTATGCTTGTATATGGTACATATTTTCGAATTTTAATTTACCTTGTGTTCTCAGGTCACCCCTTTGAGCCAAC
	miR399	miR399a	Adur12_3:36715-36825	111	605	585	16	12	13	29	239	296	CGCCAAAGGAGAGTTGCCCTG	21	585	GGGCTCCTCACCTTTGGCAGA	21	5	GTCTAAGAAAACCAATTGCGGGGCTCCTCACCTTTGGCAGATACATGACGTACGTTCCAACACATGCATGCATGAAAGCATGCATATGATCCGCCAAAGGAGAGTTGCCCTGTAACTGCGTTCTTTCTTAAT
		miR399b	Adur140:629158-629253	96	6015	5383	907	1294	234	666	1291	1623	Not detected			CGGGGCAACTCTCCTTTGGCA	21	5283	AAATCGGCTGCGGGGCAACTCTCCTTTGGCAAAATTCATCATTAGACAATGAGTCATCGAGTTTTTGCCAAAGGAGAGTTGCTTTGCAACTGATTA
		miR399c	Adur55:1669372-1669468	97	6380	5383	953	1369	252	709	1367	1730	TGCCAAAGGAGAGTTGCCCTG	21	172	CGGGGCAACTCTCCTTTGGCA	21	5283	AAATCGGCTGCGGGGCAACTCTCCTTTGGCAAAATTCATCATTAGACAATGAATCATCGAGTTTTTGCCAAAGGAGAGTTGCCCTGCAACTGATTAT
		miR399d	Adur65_1:1065748-1065847	100	162	160	19	7	2	15	54	65	TGCCAAAGGAGATTTGCCCTG	21	160	TAAGAGTAGGAGCCCACAGCC	21	4	ACGGAATGAGAGTGCAATTCTCCTTTGGCACACAGAAGTAGAGAACTTGAACATGCTCTCTTCTAGTTTGCCAAAGGAGATTTGCCCTGCCATTTACTTG
		miR399e	Adur65_1:1078304-1078399	96	11	6	0	0	0	0	6	5	TGCCAAAGGAGATTTGCCCAG	21	5	GGGCGAGTTCTCTATTGGCAGG	22	6	GATGCATTACAGGGCGAGTTCTCTATTGGCAGGTACCTCACTATACCGTTTATAGTGTAGCTTCCTGCCAAAGGAGATTTGCCCAGCAATACTACT
		miR399f	Adur76:1006055-1006172	118	16	11	1	0	1	1	2	11	TGCCAAAGGAGAGCTGCCCTG	21	11	GGGCAAATCTCTATTGGCAGG	21	1	TTCACTCGTAGGGCAAATCTCTATTGGCAGGTTATATATTATATATTGCTGCTGATAATTAATTTTATCTCAGTAATTAATTATTTTGCCAAAGGAGAGCTGCCCTGTGAGTGTTTAG
		miR399g	Adur76:1013068-1013177	110	204	172	20	36	8	29	46	65	GGGCACCTCTTCACTGGCATG	21	10	TGCCAAAGGAGAGTTGCCCTG	21	172	CAGTAAGCAAATCAGCAATAGGGCACCTCTTCACTGGCATGTATAAGTATAATATACTAATTCTTCAAGTATTTCTACGGTCACATACATAACATGCCAAAGGAGAGTTGCCCTGTTGCTGCTTTAGCTTAAAAT
		miR399h	Adur76:982655-982764	110	622	585	19	10	13	33	245	302	CGCCAAAGGAGAGTTGCCCTG	21	585	GGGCTTCTCTTTCTTGGCAGG	21	18	AGGAGCTATAGGGCTTCTCTTTCTTGGCAGGAAATGAAGATATATACATATACATATACATATGTATGTATATGTTCTCGCCAAAGGAGAGTTGCCCTGTTGCTGCTTTA
	miR408	miR408	Adur469:123306-123448	143	3174	2199	490	354	411	362	695	862	TGCACTGCCTCTTCCCTGGCT	21	2199	CTAGGGATGAGATAGAGCATG	21	150	TAAAGACAAAGCTAGGGATGAGATAGAGCATGGATGGGGCTATCAACAGAAAAGAATAATGAAGAAAGAAGCTAAGAGGAGAAAAGAAAGAAATTTGTTGTGGCTTCGTTCATGCACTGCCTCTTCCCTGGCTTTGGCTCTTT
	miR477	miR477a	Adur28_1:1082663-1082778	116	435	215	75	115	66	94	43	42	AGGGGAGCCTTTTTGGGTCGT	21	141	CACCCTCAAAGGCTTCCAATC	21	215	TTATCTTCTGCCACCCTCAAAGGCTTCCAATCTTTTGTATGTTCAATTCCATTATTCAATTTGGAAAGAAAAATGAACATAAAGAAGGGGAGCCTTTTTGGGTCGTTGAAGGCTTT
		miR477b	Adur342:507731-507816	86	10	9	1	5	2	1	0	1	Not detected			TCTCTCCCTCAAGGGCTTCCA	21	9	ATTCATTACTCTCTCTCCCTCAAGGGCTTCCAAATTGCTTCCCATGAAACAAGTTTGAGGCCTTTTTGGGAGGGAGTATAGTGTTT
	miR482	miR482a	Adur169:823138-823239	102	2129	1249	409	403	280	270	382	385	TCCCAAAACCGCCCATTCCAA	21	2	GGAATGGGCGGTTTGGGATG	20	1249	TTGAACTATTAGAAATTGTAGGAATGGGCGGTTTGGGATGAGCCTAGTCGAATAGGTGTCTTCCCAAAACCGCCCATTCCAATGATTTCTAGTGGTTCTTCT
		miR482b	Adur28_1:693194-693300	107	12414	5946	2389	3379	1868	1252	1616	1908	TTCCCAATTCCACCCATTCCTA	22	5946	GGAGTGGGTTGGTTGGGAAGA	21	235	CAGAAGTTGTAGGAGTGGGTTGGTTGGGAAGAAATCAAAACCTTATGATATTGTATATGTTATGGTTTTTATTTTTTCCCAATTCCACCCATTCCTATTATTTCTAT
	miR2111	miR2111a	Adur366:87150-87238	89	86	54	17	19	19	6	12	13	GTCCTTAGGCTGCAGATTATC	21	54	TAATCTGCATCCTGAGGTTTA	21	12	TAAGGATTAGCTAATCTGCATCCTGAGGTTTAAATGGCAATTAGTTTGTTGCATTTTAGTCCTTAGGCTGCAGATTATCACTTCCTTTT
		miR2111b	Adur974:13146-13234	89	86	54	17	19	19	6	12	13	GTCCTTAGGCTGCAGATTATC	21	54	TAATCTGCATCCTGAGGTTTA	21	12	TAAGGATTAGCTAATCTGCATCCTGAGGTTTAAATGACAATTAGTTTGTTGCATTTTAGTCCTTAGGCTGCAGATTATCACTTCCTTTT
	miR2118	miR2118	Adur14_1:1084833-1084980	148	8791	7427	1459	1890	1365	894	1692	1484	TTGCCGATTCCACCCATTCCTA	22	7427	GGATATGGGAGGACCGGCAAAT	22	117	TTTGTGGAAGCTTGAGGAAGTTATGGGATATGGGAGGACCGGCAAATTAGCATAGCAAATCTCATCTGAATTTTTGGATGATATTTCTATTTATTTTGCCGATTCCACCCATTCCTATGATTTCCTCTCGTTCCTCTCTTTCTACTCG
	miR3508	miR3508	Adur42:305028-305181	154	15654	13735	4031	2080	2207	2291	3652	3846	TAGAGGGTCCCCATGTTCTCA	21	13735	AGGACACGGCGAATCCTCTATT	22	2286	TCCTATCTTTGAGGACACGGCGAATCCTCTATTCTCTCTTCTGTACTGCCGCCTCGTAAATCACTACTGTGATATTAGTGTTTTTTATTGGGCTTAGGCCCAGTGGTGTGTAGCAAAGCAGAATAGAGGGTCCCCATGTTCTCATAGTTGGACT
	miR3509	miR3509a	Adur165:1547690-1547803	114	367	131	61	110	49	53	45	49	Not detected			TATTTGAGAGTCGTTAGATGA	21	13	TTAGGTGAAAACTCAGGTGCAATCGATTTTACATAAAGTTGATACCTAAGAACTGTTAAATAAAAATTTAGCTAAATCAATTAAATCATCTAACGACTCTCAAATATCAACTT
		miR3509b	Adur18_3:1928868-1928940	73	15	6	3	6	3	1	0	2	Not detected			CGACTGCATCTGAATTTTCACCT	23	6	CACGTAAAGCCGACTGCATCTGAATTTTCACCTACTCTTAGGTAGCATTCACATGAGTTGATGCCTAATGTGT
	miR3515	miR3515	Adur161:631979-632079	101	225	146	2	134	7	18	9	55	TCATAAAAGTGAGGTGTAGAGT	22	146	TCTGCACCTTCCTTTTATGTAT	22	50	ATATTCATTCTCTGCACCTTCCTTTTATGTATGATAAAGGAAAAAATATAAATTTTTCTATTATTTTGTCATAAAAGTGAGGTGTAGAGTAAAAATGTAGA
	miR8175	miR8175	Adur354:150092-150344	253	135	75	12	35	15	37	16	20	Not detected			CGATCCCCGGCAACGGCGCCA	21	75	TTCACAATATATACAATAGCCAATAACATTGCACCATTGCGATCCCCGGCAACGGCGCCATTAATTTGATGGAGAGGATTTATACCGGTTCGGAATTCCATAAAATAATTCCGTTGTTAGTATAGTCCAAACCAATAATCAATCCTTAATTCAAATTAAATTTTGGTTGTCACAAGTAACAAACCCCAAATAAGAATTAACCGAAGTATTTGGACTCCGGGTCGTCTCACGAGGATTGCAATGAAGTGTATG
	miRNOVO1	miRNOVO1	Adur135:969631-969762	132	37	32	5	12	4	2	6	8	Not detected			TCAGAAAGTTTAGGATTAATC	21	32	AATATAAATTTTCAGAAAGTTTAGGATTAATCCAGCAATAATGCATCACAACTATCTAATTTACTTGTGTTGAAGGCTGATTTTGTGAAATTGTTGCTAAATTGGTCTTAAATTTTTTAAAAAATTAGCCGT
	miRNOVO2	miRNOVO10	Adur41_2:1867076-1867177	102	37	16	5	16	3	5	5	3	TTTACAATGTGATCTTCATGTG	22	9	ATGAAGATTACAGTGTGAACC	21	16	ATGCCTTCACATGAAGATTACAGTGTGAACCATTAGATGGATTAATATATTTGACTGAACCACCTAACAGTTTACAATGTGATCTTCATGTGAAGGTATCAT
	miRNOVO3	miRNOVO11	Adur823:107407-107537	131	8	4	0	2	3	1	1	1	Not detected			ATTTTCTGGATTTTGTGAAGG	21	4	CAATGTTTTCTATTTTCTGGATTTTGTGAAGGAAAAAGTGAAAACAGGAGGTGAAAACCGAAAATAGGATTTCATTGTTTTCACTATTTTCACTTTTTTCTTCGCAAAATCTAGAAAATAAAAAAACACTA
	miRNOVO4	miRNOVO12	Adur1_2:6903767:6903884	118	30	25	18	44	33	20	19	17	TCAACTGTCAACTTCACGTGA	21	25	Not detected			AAATTGTTAGTTATCTTTACGAGAAGTTGATAGTTAAAAACTGTTAGATGATTTGAATATTCGACTAAATTATTATATAATGATTTTCAACTGTCAACTTCACGTGAATACAACAATT
	miRNOVO5	miRNOVO13	Adur565:128535:128668	134	15	13	12	23	5	6	7	5				TTCATGTGAAGTTGACTACA	20	12	AAAACTCAGGTGTAGTTGACTTTATGTGAAGTTAGTAGTTGAGAGCTATTAGATAAAACTTTAGTCAAACCAATCAAATTATCTAATAACTCTCAATTATCAACTTCATGTGAAGTTGACTACACTTGAGTTTC
	miRNOVO6	miRNOVO14	Adur907:117837:118032	196	15	15	8	21	10	7	8	8	AGAAACGTGATCAGTTGACGT	21	15				CAACCACCAAATGTCAACTGAACATGTTTCCGTTAACAGAAAATGCTAAGCTGGTTGATGGAGGAGCTTTATGGAAAACTCTGATCAGTTAATAATTATGTGGCATTATTAATTAACTGATCAGAGTTTGCCAGTTAAGCTCTTCCGTCAGCGTTTTACGTTAACAGAAACGTGATCAGTTGACGTTTGGTGGTTT
	miRNOVO7	miRNOVO2	Adur138:1102735-1102839	105	84	61	6	34	9	10	12	13	CGCTATTCTCCTGCGACATGA	21	61	TGTCGCAGGAGAAATAGCACC	21	7	TAGGATGTTTTGTCGCAGGAGAAATAGCACCAGATTAATACATAGAACATAAATGAATATGTTTGTATGGTTGGCGCTATTCTCCTGCGACATGATATCCTTTAA
	miRNOVO8	miRNOVO3	Adur149:576882-577098	217	957	629	198	280	166	73	131	109	CTCTAAAGTAAAATTCAAACT	21	2	TTTGAATTTCACTTTAGAGAG	21	629	TAGATTTGAATCTTCTAAAGTTTGAATTTCACTTTAGAGAGTAAAGTGTGATCTTCTACTATTGAATAGTTTCTCTTTTATATTTATTTTTGGTCTCATCTATAAAATAAATAGTGAGAGATCTCATTTTACTCTCTAAAGTAAAATTCAAACTTTAGAGAATCCAAATCCAAT
	miRNOVO9	miRNOVO4	Adur192_1:885312-885418	107	29	20	2	11	4	5	3	4	ACCTCATTTTTACCCTCTAAC	21	4	TAGCGGGTAAAAAATAGGTAG	21	20	AATCTAAGGATATGTTTGGTTAGCGGGTAAAAAATAGGTAGAATTTTCCTAGATGAGTTTGATTTGTAAAATTACACATGGAGCTCATCCATGAAAAATTTCACCTCATTTTTACCCTCTAACCGAACATACCTTAGAATAGA
	miRNOVO10	miRNOVO5	Adur28_1:1070177-1070270	94	3268	1654	439	1266	364	546	321	332	CTGGCGGCCTTTGAAGGAGAC	21	1654	TCCCTCAAAGGCTTCCAGTA	20	91	TGTGAAAGAACTCTTCATGTTCCCTCAAAGGCTTCCAGTATTTTGTAGTATTCTTTTATAATTACTCGAATGCTGGCGGCCTTTGAAGGAGACTTGAAGATTAACTTCTTGTT
	miRNOVO11	miRNOVO6	Adur28_1:1085825-1085932	108	160	128	41	42	22	28	13	14	AGGGAAGCCTTTTTGGGTCGT	21	128	AACCCTCAAAGGCTTCCATTC	21	11	ATGGAGAAATTATCTTCTGCAACCCTCAAAGGCTTCCATTCTTTGTATGTTCAATTCCATTATTCAATTTGGAAAGAAAAAATGAACATAAAGAAGGGAAGCCTTTTTGGGTCGTTGAAGGCTTTGCTCTGTCTT
	miRNOVO12	miRNOVO7	Adur281:450599-450821	223	3153	2333	391	723	395	494	561	589	CTTGTACTTGTTCTCCAAATTATC	24	1	TAATCTGGAGAACAAGTACAAGCT	24	2333	TAGCATAAGAACAAAATCGATAATCTGGAGAACAAGTACAAGCTCCAGATGCACAAAATCAACCGTGGATGCATCACTACATTTATTTATTATTTTTCTTACATAACAGGAGCTTGTACTTGTTCTCCAAATTATCGACTTTGTTCTTGTGCTACT
	miRNOVO13	miRNOVO8	Adur3:5589542-5589659	118	363	351	66	139	31	57	29	40	TTTGGGTCTTGAGAGTACATG	21	351	TGTGCTCTCAAGTCCAAAACA	21	1	ACCTTTCAAATGTGCTCTCAAGTCCAAAACATTCATATCGATGCTTTATACTCTCATCAATTTGTTCAAAAGTTTTGGCGAAGATGTTTGGGTCTTGAGAGTACATGTGAAATGTTAC
	miRNOVO14	miRNOVO9	Adur361:119991-120122	132	94	32	15	27	14	4	15	19	TTGGTCCTAAATTTTTTGAAA	21	3	TCAGAAAGTTTAGGATTAATC	21	32	AATATAAATTTTCAGAAAGTTTAGGATTAATCCAGCAATAATGCATGACAACTGTCCAATTTACTTGTGTTGAAGGCTGATCTTGTGAAATTGTTGCTAAATTGGTCCTAAATTTTTTGAAAAATTAGCCGT

## Sheet: Suppl. Table S3 
	Supplementary Table S3: Differentially expressed miRNAs (DEMs)
						Libraries
	miRNA family	Gene	Loci	logFC	FDR	AsCTR1	AsCTR2	AsCTR3	AsINOC1	AsINOC2	AsINOC3	Differentiallt expressed
	miR156	miR156a	Adur20:847822-847977	-0.0190615	0.991528	1132	2448	1281	1183	1103	1114	No
		miR156b	Adur28_1:681990-682103	-0.0569274	0.992628	1236	3362	1158	1599	1102	1129	No
		miR156c	Adur43:34291-34393	0.95715	0.0440198	327	708	370	673	627	634	Yes
		miR156d	Adur439:273566-273823	-0.028992	0.99458	153	248	87	124	105	119	No
		miR156e	Adur71_2:1764063-1764164	0.158879	0.973837	1100	1449	622	940	797	911	No
		miR156f	Adur71_2:410326-410431	3.04146	0.335252	0	1	1	5	5	5	No
		miR156g	Adur73:1944117-1944223	-0.0594714	0.99458	67	70	64	46	50	50	No
		miR156h	Adur78_2:1463440-1463584	0.0168824	0.99458	10	23	4	7	8	12	No
		miR156i	Adur88_1:2168844-2168951	0.386959	0.973837	1783	3180	1394	1947	1775	2316	No
		miR156j	Adur95:435696-435801	-0.359678	0.973837	1860	3273	1450	1990	1813	2350	No
	miR159	miR159a	Adur6_1:1407623-1407821	0.237648	0.99458	3	3	2	2	1	4	No
		miR159b	Adur43:242714-242987	0.0162144	0.99458	9925	17623	7596	5573	10821	9232	No
	miR160	miR160a	Adur115:780091-780193	-0.0952989	0.970964	192	414	217	190	177	179	No
		miR160b	Adur13_1:3926-4011	-0.330521	0.973837	5	25	17	5	11	11	No
		miR160c	Adur77_2:429066-429156	-0.0549365	0.992628	277	461	279	192	258	273	No
	miR162	miR162	Adur5:3170947-3171034	0.0136033	0.99458	318	619	324	317	207	404	No
	miR164	miR164a	Adur149:561007-561114	0.0218438	0.99458	108	123	99	37	105	111	No
		miR164b	Adur39_3:989757-989855	-0.379184	0.87313	54	116	61	44	41	41	No
		miR164c	Adur6_1:3737552-3737650	0.209461	0.973837	102	139	61	83	82	93	No
		miR164d	Adur8_1:729281-729378	0.209461	0.973837	102	139	61	83	82	93	No
	miR166	miR166a	Adur100:1906065-1906202	0.139162	0.91664	139525	301805	157879	162696	151740	153248	No
		miR166b	Adur121:1186229-1186336	0.153233	0.896793	149492	323365	169157	176027	164174	165805	No
		miR166c	Adur155:597367-597579	0.14113	0.91664	138097	298716	156263	161251	150392	151887	No
		miR166d	Adur20:2884210-2884310	0.527013	0.00646038	678556	1467774	767815	1035296	965581	975176	Yes
		miR166e	Adur213:1250721-1250822	0.457668	0.475504	1110310	1389833	793909	1123171	1119347	1197215	No
		miR166f	Adur222:586007-586123	0.147174	0.973837	198287	225394	165237	156139	172874	175753	No
		miR166g	Adur237_2:259236-259324	0.608138	0.00131622	544214	1177181	615801	878354	819208	827348	Yes
	miR167	miR167a	Adur121:339181-339304	-0.461064	0.973837	20	22	5	7	8	10	No
		miR167b	Adur6_1:2426460-2426570	0.483141	0.0341823	456	987	516	676	630	636	Yes
		miR167c	Adur76:1500667-1500765	-0.0961289	0.981879	128	278	100	90	124	123	No
	miR168	miR168	Adur63:2611271-2611382	0.34288	0.973837	1175	2094	1239	1150	1024	2041	No
	miR169	miR169a	Adur1075:108864-108969	-0.96085	0.973837	9	13	5	3	4	3	No
		miR169b	Adur1075:99077-99195	-1.10023	0.973837	6	34	6	5	6	4	No
		miR169c	Adur2_3:1478598-1478700	-0.738268	0.973837	8	10	5	2	6	2	No
		miR169d	Adur578:207247-207363	-0.743309	0.973837	27	42	16	18	14	5	No
	miR171	miR171a	Adur102:472079-472194	-0.0936955	0.992628	39	46	34	19	39	25	No
		miR171b	Adur110:315865-315969	-0.770111	0.973837	6	16	11	5	4	5	No
		miR171c	Adur30_1:799234-799332	0.695326	0.973837	11	19	12	10	23	17	No
		miR171d	Adur52_2:7264-7368	-0.153762	0.856883	2382	5153	2696	2268	2115	2136	No
		miR171e	Adur565:248274-248381	0.949303	0.973837	16	11	13	13	19	26	No
		miR171f	Adur59_2:1655-1744	-0.0477141	0.992628	435	730	436	351	422	371	No
		miR171g	Adur824_2:14100-14204	0.385126	0.081448	1549	3352	1753	2143	1998	2018	No
	miR172	miR172a	Adur11:75097-75205	0.189093	0.973837	31	29	29	14	20	33	No
		miR172b	Adur159_1:66610-66696	-0.176729	0.976854	12	26	13	11	10	10	No
		miR172c	Adur254:914292-914378	-0.188723	0.959079	20	43	22	18	17	17	No
		miR172d	Adur40_3:1025186-1025303	0.130308	0.993005	7	15	8	8	7	9	No
		miR172e	Adur91_3:396987-397097	0.227487	0.951362	19	41	21	23	22	22	No
	miR319	miR319a	Adur1037:54206-54316	1.30317	4.36e-09	42	119	37	92	147	107	Yes
		miR319b	Adur5:1446579-1446668	0.0236275	0.99458	1038	1571	427	666	821	748	No
		miR319c	Adur856:211843-212019	0.0742053	0.952845	4825	10437	5460	5379	5017	5066	No
		miR319d	Adur96:1941621-1941811	0.0393087	0.992628	4957	12959	3968	5068	4931	5546	No
	miR390	miR390a	Adur141:1543762-1543851	-0.131359	0.973837	497	362	484	347	291	353	No
		miR390b	Adur421_2:339151-339276	0.498105	0.769052	2293	4959	2594	3428	3198	3229	No
		miR390c	Adur96:567505-567592	-0.117029	0.968121	327	707	370	319	298	301	No
	miR393	miR393a	Adur1_2:6451464-6451572	-0.832977	5.55e-06	871	1517	452	323	427	390	Yes
		miR393b	Adur27:1089895-1090003	-0.806279	0.00756975	657	1421	743	398	371	375	Yes
		miR393c	Adur366:202620-202731	-0.26472	0.973837	9	29	23	10	12	15	No
	miR394	miR394a	Adur157:210085-210182	0.248368	0.973837	29	36	31	27	29	29	No
		miR394b	Adur223:1123561-1123653	-0.335832	0.951362	7	16	8	6	6	6	No
	miR395	miR395a	Adur349:122542-122639	-1.68759	0.973837	0	8	2	1	0	1	No
		miR395b	Adur349:142873-142961	-0.0643757	0.991528	13	28	15	13	12	12	No
		miR395c	Adur46_2:2131891-2131987	0.397075	0.992628	1	1	1	0	2	1	No
		miR395d	Adur46_2:2132903-2132998	0.776175	0.973837	1	1	1	0	0	4	No
	miR396	miR396a	Adur100:1175244-1175328	0.598935	0.000789648	8605	18614	9737	13801	12871	12999	Yes
		miR396b	Adur565:188563-188669	0.576658	0.0240389	11125	17223	8073	15439	11760	13007	Yes
		miR396c	Adur565:194565-194706	-0.171378	0.973837	2737	4585	2411	1947	2409	1994	No
	miR397	miR397	Adur170:358052-358149	0.991372	1.64e-07	215	213	146	264	294	317	Yes
	miR398	miR398a	Adur693:319890-319965	1.10201	1.88e-13	3457	1790	2366	1973	5732	5885	Yes
		miR398b	Adur86_2:734087-734238	0.286806	0.973837	24	155	33	67	36	74	No
	miR399	miR399a	Adur12_3:36715-36825	4.25587	3.96426e-06	10	21	11	198	185	187	Yes
		miR399b	Adur140:629158-629253	1.06084	0.0767621	569	1230	643	1256	1172	1183	No
		miR399c	Adur55:1669372-1669468	1.03846	4.2e-11	953	1369	252	709	1367	1730	Yes
		miR399d	Adur65_1:1065748-1065847	2.66892	4.01581e-15	19	7	2	15	54	65	Yes
		miR399e	Adur65_1:1078304-1078399	5.16125	0.256576	0	0	0	0	6	5	No
		miR399f	Adur76:1006055-1006172	2.99969	0.659595	1	0	1	1	2	11	No
		miR399g	Adur76:1013068-1013177	1.40081	8.12e-05	26	37	8	28	48	61	Yes
		miR399h	Adur76:982655-982764	4.2049	6.06e-78	10	22	11	204	190	192	Yes
	miR408	miR408	Adur469:123306-123448	0.933464	6.4862e-08	490	354	411	362	695	862	Yes
	miR477	miR477a	Adur28_1:1082663-1082778	-0.795414	0.00105084	187	652	129	158	115	101	Yes
		miR477b	Adur342:507731-507816	-1.40065	0.973837	1	5	2	1	0	1	No
	miR482	miR482a	Adur169:823138-823239	0.29883	0.973837	409	403	280	270	382	385	No
		miR482b	Adur28_1:693194-693300	-0.257575	0.973837	2389	3379	1868	1252	1617	1909	No
	miR1509	miR1509a	Adur14_1:705782-705874	0.0603524	0.992628	317	465	209	251	261	251	No
		miR1509b	Adur167:513993-514092	-0.0169485	0.99458	276	322	203	164	222	214	No
	miR1515	miR1515	Adur6_2:499817-499990	0.0372945	0.99458	19	30	11	15	11	19	No
	miR2111	miR2111a	Adur366:87150-87238	-0.397368	0.973837	17	19	19	6	12	13	No
		miR2111b	Adur974:13146-13234	-0.359678	0.931838	13	28	15	11	10	10	No
	miR2118	miR2118	Adur14_1:1084833-1084980	0.184107	0.973837	1460	1891	1368	896	1692	1484	No
	miR3508	miR3508	Adur42:305028-305181	0.493046	0.235386	3732	1712	1733	1828	3287	3362	No
	miR3509	miR3509a	Adur165:1547690-1547803	-0.212971	0.973837	192	327	144	135	141	141	No
		miR3509b	Adur18_3:1928868-1928940	-1.41355	0.861578	3	6	3	1	1	1	No
	miR3515	miR3515	Adur161:631979-632079	-0.152864	0.984142	30	65	34	29	27	27	No
	miR8175	miR8175	Adur354:150092-150344	0.12848	0.973837	199	402	219	235	213	204	No
	miRNOVO1	miRNOVO1	Adur135:969631-969762	0.112715	0.990121	5	11	6	6	5	5	No
	miRNOVO2	miRNOVO2	Adur138:1102735-1102839	0.049506	0.991528	11	24	13	12	11	11	No
	miRNOVO3	miRNOVO3	Adur149:576882-577098	-0.0537303	0.992628	976	1984	1043	921	925	946	No
	miRNOVO4	miRNOVO4	Adur192_1:885312-885418	-0.033245	0.99458	2	11	4	5	3	4	No
	miRNOVO5	miRNOVO5	Adur28_1:1070177-1070270	-0.244203	0.973837	4	983	514	415	387	391	No
	miRNOVO6	miRNOVO6	Adur28_1:1085825-1085932	-0.50798	0.973837	41	42	22	28	13	14	No
	miRNOVO7	miRNOVO7	Adur281:450599-450821	0.266836	0.973837	1487	2761	1522	1428	1807	1831	No
	miRNOVO8	miRNOVO8	Adur3:5589542-5589659	-0.42351	0.973837	67	139	31	57	29	40	No
	miRNOVO9	miRNOVO9	Adur361:119991-120122	-0.359678	0.931838	13	28	15	11	10	10	No
	miRNOVO10	miRNOVO10	Adur41_2:1867076-1867177	-0.40143	0.973837	5	16	3	5	5	3	No
	miRNOVO11	miRNOVO11	Adur823:107407-107537	0.0210851	0.99458	0	2	6	2	2	2	No
	miRNOVO12	miRNOVO12	Adur1_2:6903767:6903884	-0.310806	0.961225	18	44	33	20	19	17	No
	miRNOVO13	miRNOVO13	Adur565:128535:128668	-0.677262	0.961225	12	23	5	6	7	5	No
	miRNOVO14	miRNOVO14	Adur907:117837:118032	-0.235828	0.983658	8	21	10	7	8	8	No

## Sheet: Suppl. Table S4
	Supplementary Table S4: Primers used for qRT-PCR in this study.
	Primer name	Putative function/Target gene prediction	Gene model	Forward primer (5'-3')	Reverse primer (5'-3')	Reference
	References genes (mRNA and miRNA)
	60S	60S ribosomal protein L10	Aradu.YG5JS	TCTTTTGACGACCAGGGAAC	TGGAGTGAGAGGTGCATTTG	Morgante et al., 2011.
	GAPDH	Glyceraldehyde-3-phosphate dehydrogenase	Aradu.J1AYY	ATCACTGCCACCCAGAAAAC	CAACAACGGAGACATCAACG	Morgante et al., 2011.
	U3	Small nuclear RNA		GTGGCGACCTTACTTGAAC	GTTGGCTCTGGTGCAGGGTCCGAGGTATTCGCACCAGAGCCAACGATCCT	Santos et al., 2019.
	U6	Small nuclear RNA		GTTGATTAGCATGGCCCCT	GTTGGCTCTGGTGCAGGGTCCGAGGTATTCGCACCAGAGCCAACTTGCGC	Santos et al., 2019.
	miRNAs and their target genes
	miR156	Squamosa promoter binding protein-like 2	Aradu.KJ61Z	CGGTTGACAGAAGAGAGTG	GTCGTATCCAGTGCAGGGTCCGAGGTATTCGCACTGGATACGACGTGCTC	This study.
	miR166	Disease resistance protein (TIR-NBS-LRR class) family	Aradu.EZY2W	CGGTCTCGGACCAGGCTTC	GTCGTATCCAGTGCAGGGTCCGAGGTATTCGCACTGGATACGACGGAATG	This study.
	miR319	Transcription factor TCP2-like isoform X7	Aradu.3K3P7	GTGGTTTGGACTGAAGGGA	GTTGGCTCTGGTGCAGGGTCCGAGGTATTCGCACCAGAGCCAACAGGAGC	This study.
	miR393	Autophagy-related protein	Aradu.R0BLH	GTGTCCAAAGGGATCGCAT	GTTGGCTCTGGTGCAGGGTCCGAGGTATTCGCACCAGAGCCAACAGATCA	This study.
	miR396	RNA-binding protein 1-like	Aradu.U3N78	TCGGGCTCAAGAAAGCTGTG	GTCGTATCCAGTGCAGGGTCCGAGGTATTCGCACTGGATACGACTCTCCCAC	This study.
	miR399	Malonyl-CoA decarboxylase family protein	Aradu.XT27J	TTGCGGGGCAACTCTCCT	GTTGGCTCTGGTGCAGGGTCCGAGGTATTCGCACCAGAGCCAACTGCCAA	This study.
	miR408	P-ATPase family transporter: copper ion	Aradu.VXN08	GTTTTGCACTGCCTCTTCC	GTTGGCTCTGGTGCAGGGTCCGAGGTATTCGCACCAGAGCCAACAGCCAG	This study.
	AsLac3	Laccase 3	Aradu.CX05K	CAGTTGTTGGCACAGATGCT	TTTTGGGCTGTTTGATAGGC	This study.
	AsPHO2	Ubiquitin-conjugating enzyme 23	Aradu. FY805	CTGCAGGCCCTTGTCCTTAA	CCTCAAAATGCTTGGGTGGC	This study.
	AsPPR	Pentacropeptide repeat (PPR) superfamily protein	Aradu.Y5MD8	TTTTTCCGTCGAGCAGCTCT	ACCGCTGCACTTTGTTGTTC	This study.
	AsSQUA	Squamosa promoter binding protein-like 2	Aradu.J1VPN	ATTCAAGAGCTGCGACGAAT	CCTTTGGATGCAAGGTCACT	This study.
	AsTCP	Transcription factor TCP2-like isoform X7	Aradu.3K3P7	TGCCAGTGGATTCATCTTCA	GTGGTGATCCACAGTCATGG	This study.
	AsRNAB	RNA-binding protein 1-like	Aradu.U3N78	ACTTCTGCACCGTGTTTTCC	GTCACCGAAGTGAGGGTTGT	This study.

## Sheet: Suppl. Table S5 
	Supplementary Table S5: A. stenosperma miRNAs-target genes annotation
	miR Family	IsomiR	Target in A. duranensis	BLAST Annotation
	miR156	miR156a	Aradu.UI0XD	Cationic amino acid transporter 5
		miR156a	Aradu.IGN4H	Coiled-coil domain-containing protein 47
		miR156a	Aradu.I7YBK	Probable glycosyltransferase isoform X4
		miR156a	Aradu.H7PBF	Protein kinase superfamily protein
		miR156a	Aradu.5KB1N	Proteinaceous RNase P 2-like
		miR156a	Aradu.3V4NV	RNA binding protein
		miR156a	Aradu.LNZ6T	Squamosa promoter binding protein-like 1
		miR156a	Aradu.W5KRK	Squamosa promoter binding protein-like 10
		miR156a	Aradu.KJ61Z	Squamosa promoter binding protein-like 2
		miR156a	Aradu.NXM6F	Squamosa promoter binding protein-like 4
		miR156a	Aradu.0GH1S	Squamosa promoter-binding-like protein 12-like isoform X6
		miR156a	Aradu.T8QJB	Squamosa promoter binding protein-like 8
		miR156a	Aradu.J1VPN	Squamosa promoter-binding-like protein 12-like isoform X6
		miR156a	Aradu.M5T0T	TIMELESS-interacting protein-like isoform X2
		miR156a	Aradu.YI9BF	Uncharacterized protein
		miR156a*	Aradu.55M8P	1-aminocyclopropane-1-carboxylate synthase 9
		miR156a*	Aradu.MBZ2M	Annexin 8
		miR156a*	Aradu.W9TQV	Interactor of constitutive active ROPs 3 isoform X6
		miR156a*	Aradu.DIB1B	Pentatricopeptide repeat (PPR) superfamily protein
		miR156a*	Aradu.KPP3S	Protein kinase superfamily protein
		miR156a*	Aradu.C4E81	SPX domain-containing membrane protein At4g22990-like isoform X5
		miR156a*	Aradu.4S1TT	Tesmin/TSO1-like CXC domain-containing protein
		miR156a*	Aradu.GK89P	UDP-glucose 6-dehydrogenase family protein
		miR156a*	Aradu.EI58K	Zinc finger protein MAGPIE-like
		miR156b	Aradu.UI0XD	Cationic amino acid transporter 5
		miR156b	Aradu.IGN4H	Coiled-coil domain-containing protein 47
		miR156b	Aradu.I7YBK	Probable glycosyltransferase isoform X4
		miR156b	Aradu.H7PBF	Protein kinase superfamily protein
		miR156b	Aradu.5KB1N	Proteinaceous RNase P 2-like
		miR156b	Aradu.3V4NV	RNA binding protein
		miR156b	Aradu.LNZ6T	Squamosa promoter binding protein-like 1
		miR156b	Aradu.W5KRK	Squamosa promoter binding protein-like 10
		miR156b	Aradu.KJ61Z	Squamosa promoter binding protein-like 2
		miR156b	Aradu.NXM6F	Squamosa promoter binding protein-like 4
		miR156b	Aradu.0GH1S	Squamosa promoter-binding-like protein 12-like isoform X6
		miR156b	Aradu.J1VPN	Squamosa promoter-binding-like protein 12-like isoform X6
		miR156b	Aradu.M5T0T	TIMELESS-interacting protein-like isoform X2
		miR156b	Aradu.YI9BF	Uncharacterized protein
		miR156b*	Aradu.T8QJB	Squamosa promoter binding protein-like 8
		miR156b*	Aradu.S46KB	ATP binding microtubule motor family protein isoform 1
		miR156b*	Aradu.WNG1Q	Bis(5-adenosyl)-triphosphatase-like protein
		miR156b*	Aradu.KWJ2K	MADS-box transcription factor 6
		miR156b*	Aradu.DJ63N	Pentatricopeptide repeat (PPR) superfamily protein
		miR156b*	Aradu.KCS8E	Ribosomal protein L10 family protein
		miR156b*	Aradu.SD5C0	Squamosa promoter-binding-like protein 6-like
		miR156c	Aradu.S46KB	ATP binding microtubule motor family protein isoform 1
		miR156c	Aradu.WNG1Q	Bis(5-adenosyl)-triphosphatase-like protein
		miR156c	Aradu.H34VM	C2 calcium/lipid-binding and GRAM domain containing protein
		miR156c	Aradu.95Z4F	MADS-box transcription factor 6
		miR156c	Aradu.KWJ2K	MADS-box transcription factor 6
		miR156c	Aradu.V93L3	Nodulin MtN21 /EamA-like transporter family protein
		miR156c	Aradu.DJ63N	Pentatricopeptide repeat (PPR) superfamily protein
		miR156c	Aradu.QQF5Y	Pentatricopeptide repeat (PPR) superfamily protein
		miR156c	Aradu.FS7LG	Phospholipase D P2
		miR156c	Aradu.KCS8E	Ribosomal protein L10 family protein
		miR156c	Aradu.SD5C0	Squamosa promoter-binding-like protein 6-like
		miR156c	Aradu.M35ST	Squamosa promoter-binding-like protein 6-like isoform X1
		miR156c	Aradu.LB6JY	Two-component response regulator-like APRR2-like isoform X2
		miR156c	Aradu.BDH44	U-box domain-containing protein 13-like
		miR156c	Aradu.A7EVZ	Uncharacterized protein LOC100796592 isoform X4
		miR156c	Aradu.4N852	Uncharacterized protein LOC100816009 isoform X2
		miR156c*	Aradu.UI0XD	Cationic amino acid transporter 5
		miR156c*	Aradu.IGN4H	Coiled-coil domain-containing protein 47
		miR156c*	Aradu.I7YBK	Probable glycosyltransferase isoform X4
		miR156c*	Aradu.H7PBF	Protein kinase superfamily protein
		miR156c*	Aradu.5KB1N	Proteinaceous RNase P 2-like
		miR156c*	Aradu.3V4NV	RNA binding protein
		miR156c*	Aradu.LNZ6T	Squamosa promoter binding protein-like 1
		miR156c*	Aradu.W5KRK	Squamosa promoter binding protein-like 10
		miR156c*	Aradu.KJ61Z	Squamosa promoter binding protein-like 2
		miR156c*	Aradu.NXM6F	Squamosa promoter binding protein-like 4
		miR156c*	Aradu.T8QJB	Squamosa promoter binding protein-like 8
		miR156c*	Aradu.0GH1S	Squamosa promoter-binding-like protein 12-like isoform X6
		miR156c*	Aradu.J1VPN	Squamosa promoter-binding-like protein 12-like isoform X6
		miR156c*	Aradu.M5T0T	TIMELESS-interacting protein-like isoform X2
		miR156c*	Aradu.YI9BF	Uncharacterized protein
		miR156d	Aradu.DQQ0U	BTB/POZ domain-containing protein At5g47800-like isoform X1
		miR156d	Aradu.LNZ6T	Squamosa promoter binding protein-like 1
		miR156d	Aradu.W5KRK	Squamosa promoter binding protein-like 10
		miR156d	Aradu.KJ61Z	Squamosa promoter binding protein-like 2
		miR156d	Aradu.0GH1S	Squamosa promoter-binding-like protein 12-like isoform X6
		miR156d	Aradu.J1VPN	Squamosa promoter-binding-like protein 12-like isoform X6
		miR156d	Aradu.TES1U	Thioredoxin superfamily protein
		miR156e	Aradu.1H2HC	Callose synthase 1
		miR156e	Aradu.3J4Q3	Callose synthase 1
		miR156e	Aradu.RZM1H	Eukaryotic aspartyl protease family protein
		miR156e	Aradu.A0DL1	Iron-sulfur cluster assembly protein
		miR156e	Aradu.LD3HZ	Makorin RING-zinc-finger protein
		miR156e	Aradu.S0YHI	Nuclear factor Y
		miR156e	Aradu.6XW0F	Pentatricopeptide repeat (PPR) superfamily protein
		miR156e	Aradu.D9Z68	Pentatricopeptide repeat (PPR) superfamily protein
		miR156e	Aradu.HU3I3	Probable peptide/nitrate transporter
		miR156e	Aradu.XX9XI	Protein kinase superfamily protein
		miR156e	Aradu.0F2PN	Protein of unknown function (DUF581)
		miR156e	Aradu.LNZ6T	Squamosa promoter binding protein-like 1
		miR156e	Aradu.W5KRK	Squamosa promoter binding protein-like 10
		miR156e	Aradu.KJ61Z	Squamosa promoter binding protein-like 2
		miR156e	Aradu.NXM6F	Squamosa promoter binding protein-like 4
		miR156e	Aradu.T8QJB	Squamosa promoter binding protein-like 8
		miR156e	Aradu.0GH1S	Squamosa promoter-binding-like protein 12-like isoform X6
		miR156e	Aradu.J1VPN	Squamosa promoter-binding-like protein 12-like isoform X6
		miR156e	Aradu.M7N57	Staphylococcal nuclease domain-containing protein 1-like
		miR156e	Aradu.M5T0T	TIMELESS-interacting protein-like isoform X2
		miR156e	Aradu.0YR92	Transducin/WD40 repeat-like superfamily protein
		miR156e	Aradu.2Q6VD	Ufm1-specific protease
		miR156e	Aradu.YI9BF	Uncharacterized protein
		miR156e	Aradu.Y0LYZ	Uncharacterized protein LOC102661544 isoform X4
		miR156e*	Aradu.FA32V	Betaine aldehyde dehydrogenase
		miR156e*	Aradu.1T3UD	Bifunctional inhibitor/lipid-transfer protein/seed storage 2S albumin superfamily protein
		miR156e*	Aradu.5DG68	Calcium-binding EF hand protein
		miR156e*	Aradu.J1AYY	Glyceraldehyde-3-phosphate dehydrogenase C2
		miR156e*	Aradu.LAX0E	High mobility group B protein 15-like isoform X7
		miR156e*	Aradu.C0FK0	Protein TOPLESS-like isoform X2
		miR156e*	Aradu.UUC9E	Squamosa promoter binding protein-like 5
		miR156f	Aradu.A0DL1	Iron-sulfur cluster assembly protein
		miR156f	Aradu.LNZ6T	Squamosa promoter binding protein-like 1
		miR156f	Aradu.W5KRK	Squamosa promoter binding protein-like 10
		miR156f	Aradu.KJ61Z	Squamosa promoter binding protein-like 2
		miR156f	Aradu.NXM6F	Squamosa promoter binding protein-like 4
		miR156f	Aradu.T8QJB	Squamosa promoter binding protein-like 8
		miR156f	Aradu.0GH1S	Squamosa promoter-binding-like protein 12-like isoform X6
		miR156f	Aradu.J1VPN	Squamosa promoter-binding-like protein 12-like isoform X6
		miR156f	Aradu.YI9BF	Uncharacterized protein
		miR156g	Aradu.1H2HC	Callose synthase 1
		miR156g	Aradu.3J4Q3	Callose synthase 1
		miR156g	Aradu.RZM1H	Eukaryotic aspartyl protease family protein
		miR156g	Aradu.A0DL1	Iron-sulfur cluster assembly protein
		miR156g	Aradu.LD3HZ	Makorin RING-zinc-finger protein
		miR156g	Aradu.S0YHI	Nuclear factor Y
		miR156g	Aradu.6XW0F	Pentatricopeptide repeat (PPR) superfamily protein
		miR156g	Aradu.D9Z68	Pentatricopeptide repeat (PPR) superfamily protein
		miR156g	Aradu.HU3I3	Probable peptide/nitrate transporter
		miR156g	Aradu.XX9XI	Protein kinase superfamily protein
		miR156g	Aradu.0F2PN	Protein of unknown function (DUF581)
		miR156g	Aradu.LNZ6T	Squamosa promoter binding protein-like 1
		miR156g	Aradu.W5KRK	Squamosa promoter binding protein-like 10
		miR156g	Aradu.KJ61Z	Squamosa promoter binding protein-like 2
		miR156g	Aradu.NXM6F	Squamosa promoter binding protein-like 4
		miR156g	Aradu.T8QJB	Squamosa promoter binding protein-like 8
		miR156g	Aradu.0GH1S	Squamosa promoter-binding-like protein 12-like isoform X6
		miR156g	Aradu.J1VPN	Squamosa promoter-binding-like protein 12-like isoform X6
		miR156g	Aradu.M7N57	Staphylococcal nuclease domain-containing protein 1-like
		miR156g	Aradu.M5T0T	TIMELESS-interacting protein-like isoform X2
		miR156g	Aradu.0YR92	Transducin/WD40 repeat-like superfamily protein
		miR156g	Aradu.2Q6VD	Ufm1-specific protease
		miR156g	Aradu.YI9BF	Uncharacterized protein
		miR156g	Aradu.Y0LYZ	Uncharacterized protein LOC102661544 isoform X4
		miR156g*	Aradu.PM706	Double-stranded RNA-binding motif protein
		miR156h	Aradu.J1VPN	Squamosa promoter-binding-like protein 12-like isoform X6						miR156h	Aradu.J1VPN	Squamosa promoter-binding-like protein 12-like isoform X6
		miR156h	Aradu.0GH1S	Squamosa promoter-binding-like protein 12-like isoform X6						miR156h	Aradu.0GH1S	Squamosa promoter-binding-like protein 12-like isoform X6
		miR156h	Aradu.T8QJB	Squamosa promoter binding protein-like 8						miR156h	Aradu.LNZ6T	Squamosa promoter-binding-like protein 1
		miR156h	Aradu.LNZ6T	Squamosa promoter-binding-like protein 1						miR156h	Aradu.KJ61Z	Squamosa promoter-binding-like protein 2
		miR156h	Aradu.KJ61Z	Squamosa promoter-binding-like protein 2						miR156h	Aradu.W5KRK	Squamosa promoter-binding-like protein 10
		miR156h	Aradu.W5KRK	Squamosa promoter-binding-like protein 10						miR156h	Aradu.81LXC	Protein CHUP1
		miR156h	Aradu.NXM6F	Squamosa promoter-binding-like protein 4						miR156h	Aradu.NXM6F	Squamosa promoter-binding-like protein 4
		miR156h	Aradu.TD4S7	DNA-binding WRKY						miR156h	Aradu.TD4S7	DNA-binding WRKY
		miR156h	Aradu.T9YJJ	Copper transporter 1						miR156h	Aradu.T9YJJ	Copper transporter 1
		miR156h	Aradu.26YWG	Mitogen-activated protein kinase 16-like						miR156h	Aradu.26YWG	Mitogen-activated protein kinase 16-like
		miR156h	Aradu.1D0UZ	Pentatricopeptide repeat (PPR) superfamily protein						miR156h	Aradu.1D0UZ	Pentatricopeptide repeat (PPR) superfamily protein
		miR156h	Aradu.4GR15	RNA-dependent RNA polymerase family protein						miR156h	Aradu.4GR15	RNA-dependent RNA polymerase family protein
		miR156i	Aradu.1H2HC	Callose synthase 1
		miR156i	Aradu.3J4Q3	Callose synthase 1
		miR156i	Aradu.RZM1H	Eukaryotic aspartyl protease family protein
		miR156i	Aradu.A0DL1	Iron-sulfur cluster assembly protein
		miR156i	Aradu.LD3HZ	Makorin RING-zinc-finger protein
		miR156i	Aradu.S0YHI	Nuclear factor Y
		miR156i	Aradu.6XW0F	Pentatricopeptide repeat (PPR) superfamily protein
		miR156i	Aradu.D9Z68	Pentatricopeptide repeat (PPR) superfamily protein
		miR156i	Aradu.HU3I3	Probable peptide/nitrate transporter
		miR156i	Aradu.XX9XI	Protein kinase superfamily protein
		miR156i	Aradu.0F2PN	Protein of unknown function (DUF581)
		miR156i	Aradu.LNZ6T	Squamosa promoter binding protein-like 1
		miR156i	Aradu.W5KRK	Squamosa promoter binding protein-like 10
		miR156i	Aradu.KJ61Z	Squamosa promoter binding protein-like 2
		miR156i	Aradu.NXM6F	Squamosa promoter binding protein-like 4
		miR156i	Aradu.T8QJB	Squamosa promoter binding protein-like 8
		miR156i	Aradu.0GH1S	Squamosa promoter-binding-like protein 12-like isoform X6
		miR156i	Aradu.J1VPN	Squamosa promoter-binding-like protein 12-like isoform X6
		miR156i	Aradu.M7N57	Staphylococcal nuclease domain-containing protein 1-like
		miR156i	Aradu.M5T0T	TIMELESS-interacting protein-like isoform X2
		miR156i	Aradu.0YR92	Transducin/WD40 repeat-like superfamily protein
		miR156i	Aradu.2Q6VD	Ufm1-specific protease
		miR156i	Aradu.YI9BF	Uncharacterized protein
		miR156i	Aradu.Y0LYZ	Uncharacterized protein LOC102661544 isoform X4
		miR156j	Aradu.A0DL1	Iron-sulfur cluster assembly protein
		miR156j	Aradu.LNZ6T	Squamosa promoter binding protein-like 1
		miR156j	Aradu.W5KRK	Squamosa promoter binding protein-like 10
		miR156j	Aradu.KJ61Z	Squamosa promoter binding protein-like 2
		miR156j	Aradu.NXM6F	Squamosa promoter binding protein-like 4
		miR156j	Aradu.T8QJB	Squamosa promoter binding protein-like 8
		miR156j	Aradu.0GH1S	Squamosa promoter-binding-like protein 12-like isoform X6
		miR156j	Aradu.J1VPN	Squamosa promoter-binding-like protein 12-like isoform X6
		miR156j	Aradu.YI9BF	Uncharacterized protein
		miR156j*	Aradu.MG836	DNAJ heat shock family protein
		miR156j*	Aradu.EU0BW	MLO-like protein 4-like
		miR156j*	Aradu.M6K8D	Myb/SANT-like DNA-binding domain protein
		miR156j*	Aradu.CGD8Q	Squamosa promoter binding protein-like 9
		miR156j*	Aradu.SD5C0	Squamosa promoter-binding-like protein 6-like
		miR156j*	Aradu.M35ST	Squamosa promoter-binding-like protein 6-like isoform X1
		miR156j*	Aradu.QH7UZ	C2-H2 zinc finger protein
		miR156j*	Aradu.IW3RC	Peptidase M50 family protein
		miR156j*	Aradu.39D76	Sodium hydrogen exchanger 5
	miR159	miR159a	Aradu.VPD9Z	ABC transporter (ATP-binding protein)
		miR159a	Aradu.926CB	Alpha-mannosidase 2
		miR159a	Aradu.EZY2W	Disease resistance protein (TIR-NBS-LRR class) family
		miR159a	Aradu.L9WUK	Heat shock transcription factor B4
		miR159a	Aradu.D06PB	Lectin protein kinase family protein
		miR159a	Aradu.M5W9D	Mps one binder kinase activator-like protein 1A
		miR159a	Aradu.74X9S	MYB transcription factor MYB109
		miR159a	Aradu.ML9JR	MYB transcription factor MYB98
		miR159a	Aradu.MW11Y	Putative ion channel POLLUX-like 2-like isoform X2
		miR159a	Aradu.S0IB0	Putative ribonuclease H protein At1g65750-like
		miR159a	Aradu.I4451	Replication protein A 70 kDa DNA-binding subunit C-like
		miR159a	Aradu.FY2WY	RNA-directed DNA polymerase (reverse transcriptase)-related family protein
		miR159a	Aradu.8A8RQ	Unknown protein
		miR159a	Aradu.SEH6L	Zinc finger protein MAGPIE-like
		miR159b	Aradu.27HPS	DHHC-type zinc finger protein
		miR159b	Aradu.E7RLV	GDSL-like Lipase/Acylhydrolase superfamily protein
		miR159b	Aradu.ML9JR	MYB transcription factor MYB98
		miR159b	Aradu.B3CRQ	Protein prenylyltransferase superfamily protein
		miR159b	Aradu.NEL01	Signal peptide peptidase
		miR159b	Aradu.8PJ2J	Sugar porter (SP) family MFS transporter
		miR159b	Aradu.6K5DV	Telomere repeat-binding factor 1-like isoform X2
	miR160	miR160a	Aradu.DXP84	Auxin response factor 10
		miR160a	Aradu.JTK38	Respiratory burst oxidase homologue D
		miR160b	Aradu.DXP84	Auxin response factor 10
		miR160b	Aradu.B71RC	Subtilisin-like serine protease 2
		miR160c	Aradu.JTK38	Respiratory burst oxidase homologue D
	miR162	miR162	Aradu.B5ML3	Disease resistance protein
		miR162	Aradu.9R07T	DNA excision repair protein ERCC-6-like
		miR162	Aradu.DAB9P	Uncharacterized protein LOC100797968 isoform X4
	miR164	miR164a	Aradu.R0BLH	Autophagy-related protein
		miR164a	Aradu.E5D12	Callose synthase 1
		miR164a	Aradu.RA8II	Chaperonin 20
		miR164a	Aradu.E7L5G	Miro (Mitochondrial Rho) protein (GTPase/ calcium ion binding)
		miR164a	Aradu.TI0Z7	NAC domain containing protein 1
		miR164a	Aradu.47JQU	NAC domain protein
		miR164a	Aradu.USH95	NAC domain protein
		miR164a	Aradu.45B10	Pentatricopeptide (PPR) repeat protein
		miR164a	Aradu.R46CR	Putative ribosomal RNA methyltransferase NOP2-like
		miR164a	Aradu.WUA9I	Uncharacterized protein LOC100810588 isoform X1
		miR164b	Aradu.R0BLH	Autophagy-related protein
		miR164b	Aradu.E5D12	Callose synthase 1
		miR164b	Aradu.RA8II	Chaperonin 20
		miR164b	Aradu.E7L5G	Miro (Mitochondrial Rho) protein (GTPase/ calcium ion binding)
		miR164b	Aradu.TI0Z7	NAC domain containing protein 1
		miR164b	Aradu.47JQU	NAC domain protein
		miR164b	Aradu.USH95	NAC domain protein
		miR164b	Aradu.45B10	Pentatricopeptide (PPR) repeat protein
		miR164b	Aradu.R46CR	Putative ribosomal RNA methyltransferase NOP2-like
		miR164b	Aradu.WUA9I	Uncharacterized protein LOC100810588 isoform X1
		miR164c	Aradu.R0BLH	Autophagy-related protein
		miR164c	Aradu.E5D12	Callose synthase 1
		miR164c	Aradu.RA8II	Chaperonin 20
		miR164c	Aradu.E7L5G	Miro (Mitochondrial Rho) protein (GTPase/ calcium ion binding)
		miR164c	Aradu.TI0Z7	NAC domain containing protein 1
		miR164c	Aradu.47JQU	NAC domain protein
		miR164c	Aradu.USH95	NAC domain protein
		miR164c	Aradu.45B10	Pentatricopeptide (PPR) repeat protein
		miR164c	Aradu.R46CR	Putative ribosomal RNA methyltransferase NOP2-like
		miR164c	Aradu.WUA9I	Uncharacterized protein LOC100810588 isoform X1
		miR164d	Aradu.TI0Z7	NAC domain containing protein 1
		miR164d	Aradu.47JQU	NAC domain protein
		miR164d	Aradu.USH95	NAC domain protein
		miR164d	Aradu.E7L5G	Miro (Mitochondrial Rho) protein
		miR164d	Aradu.45B10	Pentatricopeptide (PPR) repeat protein
		miR164d	Aradu.R46CR	Putative ribosomal RNA methyltransferase NOP2-like
		miR164d	Aradu.RA8II	Chaperonin 20
		miR164d	Aradu.E5D12	Callose synthase 1
		miR164d	Aradu.WUA9I	Uncharacterized protein LOC100810588 isoform X1
		miR164d	Aradu.R0BLH	Autophagy-related protein
	miR166	miR166a	Aradu.Q1D8Z	Cytochrome P450 superfamily protein
		miR166a	Aradu.5YD67	DNA binding protein
		miR166a	Aradu.IH9CV	DNA binding protein
		miR166a	Aradu.Y5MD8	Pentatricopeptide repeat (PPR) superfamily protein
		miR166a	Aradu.VC8KM	Receptor-like protein kinase 4
		miR166a	Aradu.31FSG	Sugar porter (SP) family MFS transporter
		miR166a	Aradu.5YD67	Homeobox-leucine zipper protein REVOLUTA
		miR166a	Aradu.IH9CV	Homeobox-leucine zipper protein REVOLUTA
		miR166a	Aradu.VC8KM	Homeobox-leucine zipper protein REVOLUTA
		miR166a	Aradu.86C6D	Homeobox-leucine zipper protein REVOLUTA
		miR166b	Aradu.Q1D8Z	Cytochrome P450 superfamily protein
		miR166b	Aradu.5YD67	DNA binding protein
		miR166b	Aradu.IH9CV	DNA binding protein
		miR166b	Aradu.Y5MD8	Pentatricopeptide repeat (PPR) superfamily protein
		miR166b	Aradu.VC8KM	Receptor-like protein kinase 4
		miR166b	Aradu.31FSG	Sugar porter (SP) family MFS transporter
		miR166b	Aradu.Y5MD8	Pentatricopeptide repeat (PPR) superfamily protein
		miR166b	Aradu.VC8KM	Receptor-like protein kinase 4
		miR166b	Aradu.31FSG	Sugar porter (SP) family MFS transporter
		miR166b	Aradu.5YD67	Homeobox-leucine zipper protein REVOLUTA
		miR166b	Aradu.IH9CV	Homeobox-leucine zipper protein REVOLUTA
		miR166b	Aradu.VC8KM	Homeobox-leucine zipper protein REVOLUTA
		miR166b	Aradu.86C6D	Homeobox-leucine zipper protein REVOLUTA
		miR166c	Aradu.5YD67	DNA binding protein
		miR166c	Aradu.IH9CV	DNA binding protein
		miR166c	Aradu.IA5E9	Pentatricopeptide repeat (PPR) superfamily protein
		miR166c	Aradu.Y5MD8	Pentatricopeptide repeat (PPR) superfamily protein
		miR166c	Aradu.VC8KM	Receptor-like protein kinase 4
		miR166c	Aradu.Q1D8Z	Cytochrome P450 superfamily protein
		miR166c	Aradu.5YD67	Homeobox-leucine zipper protein REVOLUTA
		miR166c	Aradu.IH9CV	Homeobox-leucine zipper protein REVOLUTA
		miR166c	Aradu.VC8KM	Homeobox-leucine zipper protein REVOLUTA
		miR166c	Aradu.86C6D	Homeobox-leucine zipper protein REVOLUTA
		miR166d	Aradu.5YD67	DNA binding protein
		miR166d	Aradu.IH9CV	DNA binding protein
		miR166d	Aradu.Y5MD8	Pentatricopeptide repeat (PPR) superfamily protein
		miR166d	Aradu.VC8KM	Receptor-like protein kinase 4
		miR166d	Aradu.Q1D8Z	Cytochrome P450 superfamily protein
		miR166d	Aradu.31FSG	Sugar porter (SP) family MFS transporter
		miR166d	Aradu.5YD67	Homeobox-leucine zipper protein REVOLUTA
		miR166d	Aradu.IH9CV	Homeobox-leucine zipper protein REVOLUTA
		miR166d	Aradu.VC8KM	Homeobox-leucine zipper protein REVOLUTA
		miR166d	Aradu.86C6D	Homeobox-leucine zipper protein REVOLUTA
		miR166e	Aradu.Q1D8Z	Cytochrome P450 superfamily protein
		miR166e	Aradu.5YD67	DNA binding protein
		miR166e	Aradu.IH9CV	DNA binding protein
		miR166e	Aradu.Y5MD8	Pentatricopeptide repeat (PPR) superfamily protein
		miR166e	Aradu.VC8KM	Receptor-like protein kinase 4
		miR166e	Aradu.31FSG	Sugar porter (SP) family MFS transporter
		miR166e	Aradu.5YD67	Homeobox-leucine zipper protein REVOLUTA
		miR166e	Aradu.IH9CV	Homeobox-leucine zipper protein REVOLUTA
		miR166e	Aradu.VC8KM	Homeobox-leucine zipper protein REVOLUTA
		miR166e	Aradu.86C6D	Homeobox-leucine zipper protein REVOLUTA
		miR166e*	Aradu.CQJ0Q	Pentatricopeptide repeat (PPR) superfamily protein
		miR166e*	Aradu.UML62	Pleiotropic drug resistance 9
		miR166e*	Aradu.HW2NL	Protein phosphatase 2C family protein
		miR166e*	Aradu.FUM6Z	UDP-Glycosyltransferase superfamily protein
		miR166f	Aradu.Q1D8Z	Cytochrome P450 superfamily protein
		miR166f	Aradu.5YD67	DNA binding protein
		miR166f	Aradu.IH9CV	DNA binding protein
		miR166f	Aradu.Y5MD8	Pentatricopeptide repeat (PPR) superfamily protein
		miR166f	Aradu.VC8KM	Receptor-like protein kinase 4
		miR166f	Aradu.31FSG	Sugar porter (SP) family MFS transporter
		miR166f	Aradu.5YD67	Homeobox-leucine zipper protein REVOLUTA
		miR166f	Aradu.IH9CV	Homeobox-leucine zipper protein REVOLUTA
		miR166f	Aradu.VC8KM	Homeobox-leucine zipper protein REVOLUTA
		miR166f	Aradu.86C6D	Homeobox-leucine zipper protein REVOLUTA
		miR166g	Aradu.5YD67	DNA binding protein
		miR166g	Aradu.IH9CV	DNA binding protein
		miR166g	Aradu.Y5MD8	Pentatricopeptide repeat (PPR) superfamily protein
		miR166g	Aradu.Q1D8Z	Cytochrome P450 superfamily protein
		miR166g	Aradu.VC8KM	Receptor-like protein kinase 4
		miR166g	Aradu.31FSG	Sugar porter (SP) family MFS transporter
		miR166g	Aradu.5YD67	Homeobox-leucine zipper protein REVOLUTA
		miR166g	Aradu.IH9CV	Homeobox-leucine zipper protein REVOLUTA
		miR166g	Aradu.VC8KM	Homeobox-leucine zipper protein REVOLUTA
		miR166g	Aradu.86C6D	Homeobox-leucine zipper protein REVOLUTA
		miR166g*	Aradu.EZY2W	Disease resistance protein (TIR-NBS-LRR class) family
		miR166g*	Aradu.RI1ZA	DNA repair and recombination protein
		miR166g*	Aradu.TF0TM	Pentatricopeptide repeat (PPR) superfamily protein
	miR167	miR167a	Aradu.Q80P2	Auxin response factor 8
		miR167a	Aradu.NFL6Z	GDSL-like Lipase/Acylhydrolase superfamily protein
		miR167a	Aradu.2J3VX	Putative protein kinase 1
		miR167a	Aradu.H7DQX	Tubulin-specific chaperone E
		miR167b	Aradu.QE4AN	Chlorophyllide A oxygenase
		miR167b	Aradu.7DW66	Cyclic nucleotide-gated ion channel 1-like isoform X4
		miR167b	Aradu.4XP0Q	Decapping 5
		miR167b	Aradu.AM8Z8	NIPA-like protein 2-like isoform X1
		miR167b	Aradu.JPJ0M	Vacuolar protein-sorting protein BRO1
		miR167b	Aradu.IWK7R	Auxin response factor 6
		miR167b	Aradu.FTT59	Auxin response factor 6
		miR167b	Aradu.STB9F	Auxin response factor 8
		miR167b	Aradu.FNR52	Auxin response factor 8
		miR167b	Aradu.Q80P2	Auxin response factor 8
		miR167c	Aradu.RKM5L	Aspartate kinase 3 isoform 1
		miR167c	Aradu.S94H9	Galactose oxidase/kelch repeat superfamily protein
		miR167c	Aradu.772YU	Pentatricopeptide repeat (PPR) superfamily protein
		miR167c	Aradu.409UQ	40S ribosomal protein S26-2
		miR167c	Aradu.7S3KY	CBS domain-containing protein CBSCBSPB1-like isoform X2
		miR167c	Aradu.NFL6Z	GDSL-like Lipase/Acylhydrolase superfamily protein
		miR167c	Aradu.4SA7Z	Mediator of RNA polymerase II transcription subunit 12-like isoform X2
		miR167c	Aradu.R18J1	Mediator of RNA polymerase II transcription subunit 16
		miR167c	Aradu.1D2HV	Nudix hydrolase homolog 9
		miR167c	Aradu.I0REI	Probable serine incorporator-like isoform X1
		miR167c	Aradu.Y9EKK	Zinc finger CCCH domain-containing protein 65-like
	miR168	miR168	Aradu.VF1ZP	FAD-linked sulfhydryl oxidase Erv1-like protein
		miR168	Aradu.SL7YW	Unknown protein
		miR168	Aradu.R24S8	Argonaute family protein
	miR169	miR169a	Aradu.2GH9Y	Glutamate decarboxylase
		miR169a	Aradu.P9DVE	Heavy metal transport/detoxification superfamily protein
		miR169a	Aradu.WP14Z	Nuclear transcription factor Y subunit A-1-like isoform X2
		miR169a	Aradu.0KQ9H	Nuclear transcription factor Y subunit A-3-like isoform X4
		miR169a	Aradu.L0PWQ	O-methyltransferase family protein
		miR169a	Aradu.B7588	Pre-rRNA-processing protein TSR2
		miR169a	Aradu.E1ZU5	Protein kinase superfamily protein
		miR169a*	Aradu.TSW1P	HIPL1 protein-like
		miR169a*	Aradu.D1GNJ	Pentatricopeptide repeat (PPR-like) superfamily protein
		miR169b	Aradu.2GH9Y	Glutamate decarboxylase
		miR169b	Aradu.P9DVE	Heavy metal transport/detoxification superfamily protein
		miR169b	Aradu.WP14Z	Nuclear transcription factor Y subunit A-1-like isoform X2
		miR169b	Aradu.0KQ9H	Nuclear transcription factor Y subunit A-3-like isoform X4
		miR169b	Aradu.L0PWQ	O-methyltransferase family protein
		miR169b	Aradu.B7588	Pre-rRNA-processing protein TSR2
		miR169b	Aradu.E1ZU5	Protein kinase superfamily protein
		miR169b*	Aradu.X1BH5	Bifunctional dihydrofolate reductase/thymidylate synthase
		miR169b*	Aradu.B4APR	BNR/Asp-box repeat family protein
		miR169b*	Aradu.C21ZX	Disease resistance protein
		miR169b*	Aradu.ST3KE	Double Clp-N motif-containing P-loop nucleoside triphosphate hydrolases superfamily protein
		miR169b*	Aradu.NQ5RB	Pentatricopeptide (PPR) repeat-containing protein
		miR169c	Aradu.P9DVE	Heavy metal transport/detoxification superfamily protein
		miR169c	Aradu.WP14Z	Nuclear transcription factor Y subunit A-1-like isoform X2
		miR169c	Aradu.0KQ9H	Nuclear transcription factor Y subunit A-3-like isoform X4
		miR169c	Aradu.L0PWQ	O-methyltransferase family protein
		miR169c	Aradu.B7588	Pre-rRNA-processing protein TSR2
		miR169d	Aradu.P9DVE	Heavy metal transport/detoxification superfamily protein
		miR169d	Aradu.WP14Z	Nuclear transcription factor Y subunit A-1-like isoform X2
		miR169d	Aradu.0KQ9H	Nuclear transcription factor Y subunit A-3-like isoform X4
		miR169d	Aradu.L0PWQ	O-methyltransferase family protein
		miR169d	Aradu.B7588	Pre-rRNA-processing protein TSR2
	miR171	miR171a	Aradu.HM6PL	ABCC subfamily ATP-binding cassette protein
		miR171a	Aradu.VG38U	Scarecrow-like protein 15-like
		miR171b	Aradu.VG38U	Scarecrow-like protein 15-like
		miR171c	Aradu.VG38U	Scarecrow-like protein 15-like
		miR171c	Aradu.HM6PL	ABCC subfamily ATP-binding cassette protein
		miR171d	Aradu.VG38U	Scarecrow-like protein 15-like
		miR171e	Aradu.3WF0K	BTB/POZ domain-containing protein
		miR171e	Aradu.T9DPY	Serine/Threonine-kinase ATM-like protein
		miR171f	Aradu.H3SAK	Calcium-transporting ATPase 8
		miR171f	Aradu.I1HHU	Chaperone DnaJ-domain superfamily protein
		miR171f	Aradu.ZR6BX	Long-chain acyl-CoA synthetase 7
		miR171f	Aradu.XJ1LM	Tetratricopeptide repeat (TPR)-like superfamily protein
		miR171f	Aradu.A0F5T	Ubiquitin carboxyl-terminal hydrolase
		miR171g	Aradu.VG38U	Scarecrow-like protein 15-like
	miR172	miR172a	Aradu.QS0SS	AMP-dependent synthetase and ligase family protein
		miR172a	Aradu.D4D16	Beta glucosidase 40
		miR172a	Aradu.BSL10	Calmodulin-binding protein
		miR172a	Aradu.NE8U1	CW-type Zinc Finger
		miR172a	Aradu.J5XVH	CYCLIN D3
		miR172a	Aradu.RG31X	Ethylene-responsive transcription factor 3-like
		miR172a	Aradu.G5NTR	Ethylene-responsive transcription factor RAP2-7-like isoform X4
		miR172a	Aradu.N349W	Meiotically up-regulated protein 71-like protein
		miR172a	Aradu.E6GI1	NAD(P)-binding Rossmann-fold superfamily protein
		miR172a	Aradu.C2D8C	Pentatricopeptide repeat (PPR) superfamily protein
		miR172a	Aradu.64JV5	Phospholipase A2 family protein
		miR172a	Aradu.Y391G	P-loop containing nucleoside triphosphate hydrolases superfamily protein
		miR172a	Aradu.D3JBM	Protein kinase superfamily protein
		miR172a	Aradu.A44JR	Ribosomal protein S27
		miR172a	Aradu.TTI87	Signal transduction histidine kinase
		miR172a	Aradu.DK5WH	Splicing factor U2af small subunit A-like protein
		miR172a	Aradu.K3UDH	Transcription initiation factor TFIID subunit 4b-like isoform X2
		miR172a	Aradu.PWW20	Transmembrane amino acid transporter family protein
		miR172a	Aradu.JFD76	UDP-Glycosyltransferase superfamily protein
		miR172a	Aradu.VV8YW	UDP-Glycosyltransferase superfamily protein
		miR172a*	Aradu.NY9NH	ATP binding protein
		miR172a*	Aradu.W0UF5	Disease resistance protein (TIR-NBS-LRR class) family
		miR172a*	Aradu.N401X	Inositol-tetrakisphosphate 1-kinase 4-like isoform X1
		miR172a*	Aradu.U885W	LMBR1 domain-containing protein 2 homolog A-like isoform X1
		miR172a*	Aradu.AS2MG	Nucleotide binding
		miR172a*	Aradu.NT394	Pentatricopeptide (PPR) repeat-containing protein
		miR172a*	Aradu.494EG	Receptor-like serine/threonine kinase 2
		miR172a*	Aradu.P54FB	Short-chain dehydrogenase-reductase B
		miR172a*	Aradu.R1Y6W	Trehalose phosphate synthase
		miR172a*	Aradu.F3U4Z	YEATS family protein
		miR172b	Aradu.QS0SS	AMP-dependent synthetase and ligase family protein
		miR172b	Aradu.D4D16	Beta glucosidase 40
		miR172b	Aradu.BSL10	Calmodulin-binding protein
		miR172b	Aradu.NE8U1	CW-type Zinc Finger
		miR172b	Aradu.J5XVH	CYCLIN D3
		miR172b	Aradu.RG31X	Ethylene-responsive transcription factor 3-like
		miR172b	Aradu.G5NTR	Ethylene-responsive transcription factor RAP2-7-like isoform X4
		miR172b	Aradu.N349W	Meiotically up-regulated protein 71-like protein
		miR172b	Aradu.E6GI1	NAD(P)-binding Rossmann-fold superfamily protein
		miR172b	Aradu.C2D8C	Pentatricopeptide repeat (PPR) superfamily protein
		miR172b	Aradu.64JV5	Phospholipase A2 family protein
		miR172b	Aradu.Y391G	P-loop containing nucleoside triphosphate hydrolases superfamily protein
		miR172b	Aradu.D3JBM	Protein kinase superfamily protein
		miR172b	Aradu.A44JR	Ribosomal protein S27
		miR172b	Aradu.TTI87	Signal transduction histidine kinase
		miR172b	Aradu.DK5WH	Splicing factor U2af small subunit A-like protein
		miR172b	Aradu.K3UDH	Transcription initiation factor TFIID subunit 4b-like isoform X2
		miR172b	Aradu.PWW20	Transmembrane amino acid transporter family protein
		miR172b	Aradu.JFD76	UDP-Glycosyltransferase superfamily protein
		miR172b	Aradu.VV8YW	UDP-Glycosyltransferase superfamily protein
		miR172c	Aradu.QS0SS	AMP-dependent synthetase and ligase family protein
		miR172c	Aradu.D4D16	Beta glucosidase 40
		miR172c	Aradu.BSL10	Calmodulin-binding protein
		miR172c	Aradu.NE8U1	CW-type Zinc Finger
		miR172c	Aradu.J5XVH	CYCLIN D3
		miR172c	Aradu.RG31X	Ethylene-responsive transcription factor 3-like
		miR172c	Aradu.G5NTR	Ethylene-responsive transcription factor RAP2-7-like isoform X4
		miR172c	Aradu.N349W	Meiotically up-regulated protein 71-like protein
		miR172c	Aradu.E6GI1	NAD(P)-binding Rossmann-fold superfamily protein
		miR172c	Aradu.C2D8C	Pentatricopeptide repeat (PPR) superfamily protein
		miR172c	Aradu.64JV5	Phospholipase A2 family protein
		miR172c	Aradu.Y391G	P-loop containing nucleoside triphosphate hydrolases superfamily protein
		miR172c	Aradu.D3JBM	Protein kinase superfamily protein
		miR172c	Aradu.A44JR	Ribosomal protein S27
		miR172c	Aradu.TTI87	Signal transduction histidine kinase
		miR172c	Aradu.DK5WH	Splicing factor U2af small subunit A-like protein
		miR172c	Aradu.K3UDH	Transcription initiation factor TFIID subunit 4b-like isoform X2
		miR172c	Aradu.PWW20	Transmembrane amino acid transporter family protein
		miR172c	Aradu.JFD76	UDP-Glycosyltransferase superfamily protein
		miR172c	Aradu.VV8YW	UDP-Glycosyltransferase superfamily protein
		miR172c*	Aradu.NY9NH	ATP binding protein
		miR172c*	Aradu.W0UF5	Disease resistance protein (TIR-NBS-LRR class) family
		miR172c*	Aradu.N401X	Inositol-tetrakisphosphate 1-kinase 4-like isoform X1
		miR172c*	Aradu.U885W	LMBR1 domain-containing protein 2 homolog A-like isoform X1
		miR172c*	Aradu.AS2MG	Nucleotide binding
		miR172c*	Aradu.NT394	Pentatricopeptide (PPR) repeat-containing protein
		miR172c*	Aradu.494EG	Receptor-like serine/threonine kinase 2
		miR172c*	Aradu.P54FB	Short-chain dehydrogenase-reductase B
		miR172c*	Aradu.R1Y6W	Trehalose phosphate synthase
		miR172c*	Aradu.F3U4Z	YEATS family protein
		miR172d	Aradu.172F0	DNA-directed RNA polymerase III subunit RPC3-like protein
		miR172d	Aradu.U885W	LMBR1 domain-containing protein 2 homolog A-like isoform X1
		miR172d	Aradu.XK367	Phosphofructokinase 4
		miR172d	Aradu.RH9X1	Peptide transporter 3
		miR172d	Aradu.7XA36	Transducin/WD40 repeat-like superfamily protein
		miR172d	Aradu.K2WQP	GTP-binding family protein
		miR172e	Aradu.X66TP	(SAM)-dependent O-methyl-transferase
		miR172e	Aradu.HM6PL	ABCC subfamily ATP-binding cassette protein
		miR172e	Aradu.CG16W	Autophagy-related protein 9-like
		miR172e	Aradu.788TI	F-box protein interaction domain protein
		miR172e	Aradu.K0SUT	Glucan endo-1
		miR172e	Aradu.K1XV1	Intermediate peptidase
		miR172e	Aradu.WBJ0E	Mitochondrial substrate carrier family protein
		miR172e	Aradu.IJY76	Nucleotide/sugar transporter family protein
		miR172e	Aradu.SB5CI	Probable calcium-binding protein CML41-like
		miR172e	Aradu.H6IWN	Squalene monooxygenase 2
		miR172e	Aradu.QS0SS	AMP-dependent synthetase and ligase family protein
		miR172e	Aradu.D4D16	Beta glucosidase 40
		miR172e	Aradu.BSL10	Calmodulin-binding protein
		miR172e	Aradu.NE8U1	CW-type Zinc Finger
		miR172e	Aradu.J5XVH	CYCLIN D3
		miR172e	Aradu.RG31X	Ethylene-responsive transcription factor 3-like
		miR172e	Aradu.G5NTR	Ethylene-responsive transcription factor RAP2-7-like isoform X4
		miR172e	Aradu.N349W	Meiotically up-regulated protein 71-like protein
		miR172e	Aradu.E6GI1	NAD(P)-binding Rossmann-fold superfamily protein
		miR172e	Aradu.C2D8C	Pentatricopeptide repeat (PPR) superfamily protein
		miR172e	Aradu.64JV5	Phospholipase A2 family protein
		miR172e	Aradu.Y391G	P-loop containing nucleoside triphosphate hydrolases superfamily protein
		miR172e	Aradu.D3JBM	Protein kinase superfamily protein
		miR172e	Aradu.A44JR	Ribosomal protein S27
		miR172e	Aradu.TTI87	Signal transduction histidine kinase
		miR172e	Aradu.DK5WH	Splicing factor U2af small subunit A-like protein
		miR172e	Aradu.K3UDH	Transcription initiation factor TFIID subunit 4b-like isoform X2
		miR172e	Aradu.PWW20	Transmembrane amino acid transporter family protein
		miR172e	Aradu.JFD76	UDP-Glycosyltransferase superfamily protein
		miR172e	Aradu.VV8YW	UDP-Glycosyltransferase superfamily protein
	miR319	miR319a	Aradu.JN9TL	E3 ubiquitin ligase PARAQUAT TOLERANCE 3
		miR319a	Aradu.3K3P7	Transcription factor TCP2-like isoform X7
		miR319b	Aradu.68XYR	Kinetochore Nuf2-like protein
		miR319b	Aradu.45YRJ	Pumilio 2
		miR319b	Aradu.H9ZSN	WD repeat-containing protein 5-like
		miR319c	Aradu.QKG83	ATP-dependent helicase BRM-like isoform X4
		miR319c	Aradu.FNR52	Auxin response factor 8
		miR319c	Aradu.A5EC7	Cytochrome P450 superfamily protein
		miR319c	Aradu.RP4G4	Disease resistance protein (TIR-NBS-LRR class) family
		miR319c	Aradu.6Y8G9	Nudix hydrolase homolog 17
		miR319c	Aradu.ED3FV	Nudix hydrolase homolog 17
		miR319c	Aradu.ZTH8V	Nudix hydrolase homolog 4
		miR319c	Aradu.NU5M2	Pre-mRNA cleavage complex 2 protein Pcf11
		miR319c	Aradu.JA8X8	Receptor-like protein kinase 2
		miR319c	Aradu.853ZC	Receptor-like serine/threonine kinase 2
		miR319c	Aradu.GFE68	Serine/Threonine-kinase ATR-like protein
		miR319c	Aradu.TQ4LA	Uncharacterized protein LOC100811629 isoform X1
		miR319d	Aradu.QKG83	ATP-dependent helicase BRM-like isoform X4
		miR319d	Aradu.FNR52	Auxin response factor 8
		miR319d	Aradu.A5EC7	Cytochrome P450 superfamily protein
		miR319d	Aradu.RP4G4	Disease resistance protein (TIR-NBS-LRR class) family
		miR319d	Aradu.6Y8G9	Nudix hydrolase homolog 17
		miR319d	Aradu.ED3FV	Nudix hydrolase homolog 17
		miR319d	Aradu.ZTH8V	Nudix hydrolase homolog 4
		miR319d	Aradu.NU5M2	Pre-mRNA cleavage complex 2 protein Pcf11
		miR319d	Aradu.JA8X8	Receptor-like protein kinase 2
		miR319d	Aradu.853ZC	Receptor-like serine/threonine kinase 2
		miR319d	Aradu.GFE68	Serine/Threonine-kinase ATR-like protein
		miR319d	Aradu.TQ4LA	Uncharacterized protein LOC100811629 isoform X1
		miR319d*	Aradu.JN9TL	E3 ubiquitin ligase PARAQUAT TOLERANCE 3
		miR319d*	Aradu.3K3P7	Transcription factor TCP2-like isoform X7
	miR390	miR390a	Aradu.7I9FX	DUF247 domain protein
		miR390a	Aradu.VG1G6	DUF247 domain protein
		miR390b	Aradu.7I9FX	DUF247 domain protein
		miR390b	Aradu.VG1G6	DUF247 domain protein
		miR390c	Aradu.7I9FX	DUF247 domain protein
		miR390c	Aradu.VG1G6	DUF247 domain protein
	miR393	miR393a	Aradu.P2KV0	Transport inhibitor response 1-like protein-like
		miR393a	Aradu.N9F03	Transport inhibitor response 1-like protein-like
		miR393b	Aradu.R0BLH	Autophagy-related protein
		miR393b	Aradu.P2KV0	Transport inhibitor response 1-like protein-like
		miR393c	Aradu.3S81N	2-oxoglutarate (2OG) and Fe(II)-dependent oxygenase superfamily protein
		miR393c	Aradu.D6KKP	Glutamate receptor 2.9
		miR393c	Aradu.ISW95	P-loop containing nucleoside triphosphate hydrolases superfamily protein
		miR393c	Aradu.356IA	Thioesterase superfamily protein
		miR393c	Aradu.D6B0G	Receptor-like serine/threonine kinase 2
		miR393c	Aradu.P2KV0	Transport inhibitor response 1-like protein-like
	miR394	miR394a	Aradu.DIH2S	Bystin-like isoform X2
		miR394a	Aradu.AJ5ZZ	Core-2/I-branching beta-1
		miR394a	Aradu.SJ15T	F-box family protein
		miR394a	Aradu.GI47A	Flowering time control protein FY-like isoform X1
		miR394a	Aradu.EMA8S	Glycogen/starch/alpha-glucan phosphorylase family protein
		miR394a	Aradu.K9HT3	Glycogen/starch/alpha-glucan phosphorylase family protein
		miR394a	Aradu.4Z2QP	Putative phospholipid-transporting ATPase 9-like isoform X1
		miR394a	Aradu.YZ6Q1	Uncharacterized protein At1g04910-like
		miR394a	Aradu.W0ZK0	Uncharacterized protein LOC100792646 isoform X3
		miR394b	Aradu.DIH2S	Bystin-like isoform X2
		miR394b	Aradu.AJ5ZZ	Core-2/I-branching beta-1
		miR394b	Aradu.SJ15T	F-box family protein
		miR394b	Aradu.GI47A	Flowering time control protein FY-like isoform X1
		miR394b	Aradu.EMA8S	Glycogen/starch/alpha-glucan phosphorylase family protein
		miR394b	Aradu.K9HT3	Glycogen/starch/alpha-glucan phosphorylase family protein
		miR394b	Aradu.4Z2QP	Putative phospholipid-transporting ATPase 9-like isoform X1
		miR394b	Aradu.YZ6Q1	Uncharacterized protein At1g04910-like
		miR394b	Aradu.W0ZK0	Uncharacterized protein LOC100792646 isoform X3
	miR395	miR395a	Aradu.MK4GU	3-ketoacyl-CoA synthase 12
		miR395a	Aradu.94LVA	F-box protein PP2-A13
		miR395a	Aradu.4EE1K	Histone acetyltransferase of the MYST family 1
		miR395a	Aradu.3V31S	Ketol-acid reductoisomerase
		miR395a	Aradu.02TFB	Peroxidase superfamily protein
		miR395a	Aradu.W9ELR	Peroxidase superfamily protein
		miR395a	Aradu.MRR38	Serine hydroxymethyltransferase 6
		miR395b	Aradu.MK4GU	3-ketoacyl-CoA synthase 12
		miR395b	Aradu.94LVA	F-box protein PP2-A13
		miR395b	Aradu.4EE1K	Histone acetyltransferase of the MYST family 1
		miR395b	Aradu.3V31S	Ketol-acid reductoisomerase
		miR395b	Aradu.02TFB	Peroxidase superfamily protein
		miR395b	Aradu.W9ELR	Peroxidase superfamily protein
		miR395b	Aradu.MRR38	Serine hydroxymethyltransferase 6
		miR395c	Aradu.MK4GU	3-ketoacyl-CoA synthase 12
		miR395c	Aradu.YM44Q	Cornichon family protein
		miR395c	Aradu.94LVA	F-box protein PP2-A13
		miR395c	Aradu.02TFB	Peroxidase superfamily protein
		miR395c	Aradu.W9ELR	Peroxidase superfamily protein
		miR395c	Aradu.MRR38	Serine hydroxymethyltransferase 6
		miR395c	Aradu.T9DPY	Serine/Threonine-kinase ATM-like protein
		miR395c	Aradu.P4UQH	Receptor-like protein kinase 4
		miR395d	Aradu.MRR38	Serine hydroxymethyltransferase 6
		miR395d	Aradu.02TFB	Peroxidase superfamily protein
		miR395d	Aradu.W9ELR	Peroxidase superfamily protein
		miR395d	Aradu.T9DPY	Serine/Threonine-kinase ATM-like protein
		miR395d	Aradu.MK4GU	3-ketoacyl-CoA synthase 12
		miR395d	Aradu.YM44Q	Cornichon family protein
		miR395d	Aradu.94LVA	F-box protein PP2-A13
	miR396	miR396a	Aradu.6W1XZ	1,2C4-alpha-glucan-branching enzyme-like
		miR396a	Aradu.67AV0	ATP-dependent RNA helicase SUPV3L1
		miR396a	Aradu.BV641	Condensin-2 complex subunit G2
		miR396a	Aradu.8KW68	Cysteine proteinase1
		miR396a	Aradu.49JIJ	Cytochrome c oxidase subunit Vc family protein
		miR396a	Aradu.903PW	Galactosyl transferase GMA12/MNN10 family protein
		miR396a	Aradu.75PY6	Growth-regulating factor 2
		miR396a	Aradu.N5UYC	Growth-regulating factor 2
		miR396a	Aradu.0V2LT	Growth-regulating factor 2
		miR396a	Aradu.SJ3NX	Growth-regulating factor 5
		miR396a	Aradu.VXK5T	Growth-regulating factor 5
		miR396a	Aradu.300HC	Growth-regulating factor 9
		miR396a	Aradu.Q937X	MYB transcription factor MYB65
		miR396a	Aradu.VM05W	Pentatricopeptide repeat (PPR-like) superfamily protein
		miR396a	Aradu.U3N78	RNA-binding protein 1-like
		miR396a	Aradu.IS3BT	TPR repeat-containing thioredoxin TTL1-like
		miR396a	Aradu.AHK2B	Uncharacterized mitochondrial protein AtMg00810-like
		miR396b	Aradu.6W1XZ	1,2C4-alpha-glucan-branching enzyme-like
		miR396b	Aradu.67AV0	ATP-dependent RNA helicase SUPV3L1
		miR396b	Aradu.BV641	Condensin-2 complex subunit G2
		miR396b	Aradu.8KW68	Cysteine proteinase1
		miR396b	Aradu.49JIJ	Cytochrome c oxidase subunit Vc family protein
		miR396b	Aradu.903PW	Galactosyl transferase GMA12/MNN10 family protein
		miR396b	Aradu.75PY6	Growth-regulating factor 2
		miR396b	Aradu.N5UYC	Growth-regulating factor 2
		miR396b	Aradu.0V2LT	Growth-regulating factor 2
		miR396b	Aradu.SJ3NX	Growth-regulating factor 5
		miR396b	Aradu.VXK5T	Growth-regulating factor 5
		miR396b	Aradu.300HC	Growth-regulating factor 9
		miR396b	Aradu.Q937X	MYB transcription factor MYB65
		miR396b	Aradu.VM05W	Pentatricopeptide repeat (PPR-like) superfamily protein
		miR396b	Aradu.U3N78	RNA-binding protein 1-like
		miR396b	Aradu.IS3BT	TPR repeat-containing thioredoxin TTL1-like
		miR396b	Aradu.AHK2B	Uncharacterized mitochondrial protein AtMg00810-like
		miR396b	Aradu.8LE5E	CCCH-type zinc fingerfamily protein with RNA-binding domain
		miR396b	Aradu.87IV3	MACPF domain protein
		miR396c	Aradu.CV82P	1-aminocyclopropane-1-carboxylate oxidase
		miR396c	Aradu.BSL10	Calmodulin-binding protein
		miR396c	Aradu.8KW68	Cysteine proteinase1
		miR396c	Aradu.49JIJ	Cytochrome c oxidase subunit Vc family protein
		miR396c	Aradu.61RDF	Ethylene-responsive transcription factor 4
		miR396c	Aradu.75PY6	Growth-regulating factor 2
		miR396c	Aradu.N5UYC	Growth-regulating factor 2
		miR396c	Aradu.0V2LT	Growth-regulating factor 2
		miR396c	Aradu.SJ3NX	Growth-regulating factor 5
		miR396c	Aradu.VXK5T	Growth-regulating factor 5
		miR396c	Aradu.300HC	Growth-regulating factor 9
		miR396c	Aradu.C6KKN	Pentatricopeptide repeat (PPR) superfamily protein
		miR396c	Aradu.U3N78	RNA-binding protein 1-like
		miR396c	Aradu.IS3BT	TPR repeat-containing thioredoxin TTL1-like
		miR396c	Aradu.B3DE0	Transcription factor ASG4 isoform X1
		miR396c	Aradu.E2AL2	TRNA(his) guanylyltransferase
	miR397	miR397	Aradu.P4JC0	Aldehyde dehydrogenase family 3 member H1-like
		miR397	Aradu.43YTY	Cytochrome P450 superfamily protein
		miR397	Aradu.CLY5P	Disease resistance-responsive (dirigent-like protein) family protein
		miR397	Aradu.U0SJ5	DNA repair protein RAD51
		miR397	Aradu.42E7V	F-box plant-like protein
		miR397	Aradu.NY6HS	Laccase 11
		miR397	Aradu.6NR0H	Laccase 17
		miR397	Aradu.I7KI9	Laccase 17
		miR397	Aradu.9J529	Laccase 7
		miR397	Aradu.K9N3P	Laccase 2
		miR397	Aradu.6CF7C	Laccase 17
		miR397	Aradu.FN83T	Laccase 17
		miR397	Aradu.VS07W	Laccase 17
		miR397	Aradu.7Q4DG	Phospholipid-transporting ATPase 1-like isoform X3
		miR397	Aradu.G09L8	Protein notum homolog isoform X1
		miR397	Aradu.QR8GU	Sulfite exporter TauE/SafE family protein
	miR398	miR398a	Aradu.XR3QS	Methyl-CpG-binding domain-containing protein 9-like isoform X2
		miR398a	Aradu.U35FJ	Iron ion binding / oxidoreductase/ oxidoreductase protein
		miR398a	Aradu.Y8BJ8	ATP-binding cassette 14
		miR398a	Aradu.CCT7G	Copper/zinc superoxide dismutase
		miR398a	Aradu.FF3RE	Copper/zinc superoxide dismutase
		miR398a	Aradu.W7RDY	PLANT CADMIUM RESISTANCE 2
		miR398b	Aradu.M1A8C	ATP binding protein
		miR398b	Aradu.9I6MT	Las1-like family protein
		miR398b	Aradu.Y8BJ8	ATP-binding cassette 14
		miR398b	Aradu.1H4CB	Inactive poly [ADP-ribose] polymerase RCD1
		miR398b	Aradu.U35FJ	Iron ion binding / oxidoreductase/ oxidoreductase protein
		miR398b	Aradu.XR3QS	Methyl-CpG-binding domain-containing protein 9-like isoform X2
		miR398b	Aradu.W7RDY	PLANT CADMIUM RESISTANCE 2
		miR398b	Aradu.WN017	Triacylglycerol lipase-like 1
	miR399	miR399a	Aradu.FY805	Ubiquitin-conjugating enzyme 23
		miR399a	Aradu.8PH35	Ubiquitin-conjugating enzyme 23
		miR399a*	Aradu.4QD6E	Ubiquitin-conjugating enzyme 23
		miR399b	Aradu.XT27J	Malonyl-CoA decarboxylase family protein
		miR399b	Aradu.EJ76X	Uncharacterized mitochondrial protein AtMg00810-like
		miR399c	Aradu.XT27J	Malonyl-CoA decarboxylase family protein
		miR399c	Aradu.EJ76X	Uncharacterized mitochondrial protein AtMg00810-like
		miR399c*	Aradu.TY7A4	Cysteine proteinase1
		miR399c*	Aradu.HK7NE	Histone acetyltransferase
		miR399c*	Aradu.5GT1P	MATE efflux family protein
		miR399c*	Aradu.TN7XF	Pentatricopeptide repeat (PPR) superfamily protein
		miR399c*	Aradu.0J86C	Phosphate transporter 1
		miR399c*	Aradu.VF6U4	Transmembrane protein 115-like isoform X2
		miR399c*	Aradu.FY805	Ubiquitin-conjugating enzyme 23
		miR399c*	Aradu.8PH35	Ubiquitin-conjugating enzyme 23
		miR399c*	Aradu.4QD6E	Ubiquitin-conjugating enzyme 23
		miR399d	Aradu.5HP19	ATP-dependent Clp protease ATP-binding subunit clpX-like
		miR399d	Aradu.EXQ60	DNA-directed RNA polymerase
		miR399d	Aradu.FY805	Ubiquitin-conjugating enzyme 23
		miR399d	Aradu.8PH35	Ubiquitin-conjugating enzyme 23
		miR399d	Aradu.4QD6E	Ubiquitin-conjugating enzyme 23
		miR399e	Aradu.EXQ60	DNA-directed RNA polymerase
		miR399e	Aradu.CLY3G	Probable LRR receptor-like serine/threonine-protein kinase
		miR399e	Aradu.7XA36	Transducin/WD40 repeat-like superfamily protein
		miR399e	Aradu.FY805	Ubiquitin-conjugating enzyme 23
		miR399e	Aradu.8PH35	Ubiquitin-conjugating enzyme 23
		miR399e	Aradu.4QD6E	Ubiquitin-conjugating enzyme 23
		miR399e	Aradu.EXV44	Zinc finger (C2H2 type
		miR399f	Aradu.5HP19	ATP-dependent Clp protease ATP-binding subunit clpX-like
		miR399f	Aradu.R0IMB	Pentatricopeptide repeat (PPR) superfamily protein
		miR399f	Aradu.E3REX	Phosphate transporter 1
		miR399f	Aradu.1P9QN	Ubiquitin carboxyl-terminal hydrolase 19-like isoform X1
		miR399f	Aradu.FY805	Ubiquitin-conjugating enzyme 23
		miR399f	Aradu.8PH35	Ubiquitin-conjugating enzyme 23
		miR399f	Aradu.4QD6E	Ubiquitin-conjugating enzyme 23
		miR399g	Aradu.5HP19	ATP-dependent Clp protease ATP-binding subunit clpX-like
		miR399g	Aradu.R0IMB	Pentatricopeptide repeat (PPR) superfamily protein
		miR399g	Aradu.1P9QN	Ubiquitin carboxyl-terminal hydrolase 19-like isoform X1
		miR399g	Aradu.FY805	Ubiquitin-conjugating enzyme 23
		miR399h	Aradu.8PH35	Ubiquitin-conjugating enzyme 23
		miR399h*	Aradu.U1BKP	Clustered mitochondria protein-like isoform X2
		miR399h*	Aradu.K5XM1	Cytochrome P450 superfamily protein
		miR399h*	Aradu.X3BHJ	Cytochrome P450 superfamily protein
		miR399h*	Aradu.2S5CB	Probable WRKY transcription factor 33
		miR399h*	Aradu.4L5WB	RING finger protein 38-like isoform X2
		miR399h*	Aradu.HD19V	Serine/threonine-protein kinase ATG1-like isoform X5
	miR408	miR408	Aradu.78K64	Blue copper protein-like
		miR408	Aradu.G9W58	Blue copper protein-like
		miR408	Aradu.AP88K	Chorismate synthase
		miR408	Aradu.CX05K	Laccase 3
		miR408	Aradu.VXN08	P-ATPase family transporter: copper ion
		miR408	Aradu.WK5VL	Putative DNA-binding protein ESCAROLA-like
	miR477	miR477a	Aradu.FPU8X	Cellulose synthase like G2
		miR477a	Aradu.N7IXY	Protein SCARECROW-like
		miR477a	Aradu.8X8PK	Receptor-like kinase 902
		miR477a	Aradu.1903I	TPR repeat-containing thioredoxin TTL1
		miR477a	Aradu.1MT6I	Disease resistance protein (CC-NBS-LRR class) family
		miR477b	Aradu.WY3QK	Pentatricopeptide (PPR) repeat-containing protein
		miR477b	Aradu.X8XPH	Probable glycosyltransferase At5g03795-like
		miR477b	Aradu.N7IXY	Protein SCARECROW-like
		miR477b	Aradu.C7G3P	RING/FYVE/PHD zinc finger superfamily protein
		miR477b	Aradu.J79ME	RING/U-box superfamily protein
		miR477b	Aradu.1903I	TPR repeat-containing thioredoxin TTL1
		miR477b	Aradu.Z8A7E	Vacuolar protein sorting 11
	miR482	miR482a	Aradu.SM8C1	Disease resistance protein
		miR482a	Aradu.NVP1F	Protein kinase family protein
		miR482a	Aradu.XAE56	Protein kinase superfamily protein
		miR482a	Aradu.I3UUC	Receptor-like protein kinase 2
		miR482a	Aradu.1H2HC	Callose synthase 1
		miR482a	Aradu.7Q819	Cellulose synthase 6
		miR482a	Aradu.94C8N	Disease resistance protein (TIR-NBS-LRR class)
		miR482a	Aradu.CT5EJ	Protein phosphatase 2C family protein
		miR482a	Aradu.27T3V	Receptor-like protein kinase 2
		miR482b	Aradu.L2S72	Disease resistance protein
		miR482b	Aradu.V9CJA	HXXXD-type acyl-transferase family protein
		miR482b	Aradu.MN7KS	Ubiquitin ligase SINAT3
		miR482b	Aradu.118NW	Chitinase family protein
		miR482b	Aradu.QC919	Glutamate receptor 2.8
		miR482b	Aradu.4N10P	Organic cation/carnitine transporter 2
		miR482b	Aradu.43DQ3	Pentatricopeptide repeat (PPR) superfamily protein
		miR482b	Aradu.8XU5J	Xaa-pro aminopeptidase P
		miR482b	Aradu.LG4K6	ZF-HD homeobox protein At4g24660-like
	miR1509	miR1509a	Aradu.EQT8P	Galactoside 2-alpha-L-fucosyltransferase-like protein
		miR1509a	Aradu.PK4QW	Pentatricopeptide repeat (PPR) superfamily protein
		miR1509b	Aradu.S073D	Lipase-like PAD4
		miR1509b	Aradu.JK5YQ	Protein TPLATE-like
		miR1509b	Aradu.JJ61J	Epoxide hydrolase
	miR1515	miR1515	Aradu.MW1NF	Coatomer
		miR1515	Aradu.10DI4	Helicases
		miR1515	Aradu.WU7D1	Receptor-like protein kinase 1
	miR2111	miR2111a	Aradu.S63UK	Structural maintenance of chromosomes 2
		miR2111a	Aradu.E15PB	ATP binding microtubule motor family protein
		miR2111a	Aradu.F2C1Z	GTP binding Elongation factor Tu family protein
		miR2111a	Aradu.4M66F	Putative phospholipid-transporting ATPase 9-like isoform X1
		miR2111b	Aradu.S63UK	Structural maintenance of chromosomes
		miR2111b	Aradu.E15PB	ATP binding microtubule motor family protein
		miR2111b	Aradu.F2C1Z	GTP binding Elongation factor Tu family protein
		miR2111b	Aradu.4M66F	Putative phospholipid-transporting ATPase 9-like isoform X1
	miR2118	miR2118	Aradu.RHB17	Prefoldin
	miR3508	miR3508	Aradu.PEP5T	(Dimethylallyl)adenosine tRNA methylthiotransferase MiaB
		miR3508	Aradu.CN91R	Polyphenol oxidase A1
		miR3508	Aradu.D5TX4	Polyphenol oxidase A1
	miR3509	miR3509a	Aradu.GKV1Z	Calcium-binding EF-hand family protein
		miR3509a	Aradu.1C5Z6	Eukaryotic aspartyl protease family protein
		miR3509a	Aradu.RR8PWAradu.RR8PW	L-tyrosine decarboxylase
		miR3509a	Aradu.GPA6U	Mevalonate kinase
		miR3509a	Aradu.2Z821	Cationic amino acid transporter 5
		miR3509a	Aradu.81KD9	Stigma-specific Stig1 family protei
		miR3509a	Aradu.5Z359	PATATIN-like protein 5
		miR3509a	Aradu.CFS4Q	Germin-like protein 5
		miR3509a	Aradu.I6Z1G	AD(P)-binding Rossmann-fold superfamily protein
		miR3509a	Aradu.1W5FD	BON1-associated-like protein
		miR3509a	Aradu.IWK4F	Eukaryotic aspartyl protease family protein
		miR3509a	Aradu.NYP4Z	RING finger and CHY zinc finger protein
		miR3509a	Aradu.L6CN7	MATE efflux family protein
		miR3509b	Aradu.2Z821	Cationic amino acid transporter 5
		miR3509b	Aradu.1C5Z6	Eukaryotic aspartyl protease family protein
		miR3509b	Aradu.3QQ99	Protein WEAK CHLOROPLAST MOVEMENT UNDER BLUE LIGHT 1-like
		miR3509b	Aradu.Z101N	Receptor-like kinase
		miR3509b	Aradu.LZ48I	L-ascorbate oxidase
		miR3509b	Aradu.3TT1Y	Cytochrome P450 superfamily protein
		miR3509b	Aradu.0Z8XN	Cytochrome P450 superfamily protein
		miR3509b	Aradu.79YD1	Glutamate receptor 3.6
		miR3509b	Aradu.6U9XZ	Isoflavone reductase homolog
		miR3509b	Aradu.NZU3I	Laccase 10
		miR3509b	Aradu.T0DLI	Serine carboxypeptidase-like 13
		miR3509b	Aradu.L6CN7	MATE efflux family protein
	miR3515	miR3515	Aradu.FXB1F	ATP-binding ABC transporter
		miR3515	Aradu.HN7R4	EPIDERMAL PATTERNING FACTOR-like protein 2-like
		miR3515	Aradu.X4KHC	Protein TRANSPARENT TESTA 1-like
		miR3515	Aradu.YV6SQ	ARID/bright DNA-binding domain protein
		miR3515	Aradu.XHT76	Ribosomal RNA large subunit methyltransferase N
		miR3515	Aradu.19IZS	Transketolase
		miR3515	Aradu.102BT	Regulator of Vps4 activity in the MVB pathway protein
		miR3515	Aradu.9K33U	Chl synthetase
		miR3515	Aradu.G66T2	Sulfhydryl oxidase
	miR5037	miR5037	Aradu.J9JP2	Chlorophyll A/B binding protein 1
		miR5037	Aradu.N7IXY	Protein SCARECROW-like
		miR5037	Aradu.LJH4E	Staphylococcal nuclease homologue
	miRNOVO	miRNOVO1	Aradu.ZZ9UD	Clustered mitochondria protein-like isoform X1
		miRNOVO1	Aradu.X5WR6	DNA replication licensing factor MCM3 homolog
		miRNOVO1	Aradu.IJ0H9	Probable LRR receptor-like serine/threonine-protein kinase At1g06840-like isoform X3
		miRNOVO1	Aradu.M9FCY	Protein kinase 2B
		miRNOVO10	Aradu.FNR52	Auxin response factor 8
		miRNOVO10	Aradu.7X3WY	Poly(ADP-ribose) glycohydrolase 2
		miRNOVO10	Aradu.6MJ5G	Uncharacterized protein LOC100818931 isoform X4
		miRNOVO10	Aradu.6I85B	3-hydroxyacyl-CoA dehydrogenase family protein
		miRNOVO10	Aradu.74GJX	ARM repeat superfamily protein
		miRNOVO10	Aradu.X3FXV	Cell wall protein Exp4
		miRNOVO10	Aradu.26MHM	Cytochrome b5 reductase 4-like isoform X2
		miRNOVO10	Aradu.TX750	E3 ubiquitin-protein ligase PRT1-like protein
		miRNOVO10	Aradu.H7D0S	Endonuclease V family protein
		miRNOVO10	Aradu.R1DHB	Eukaryotic aspartyl protease family protein
		miRNOVO10	Aradu.J0FTC	Folic acid and derivative biosynthetic process
		miRNOVO10	Aradu.XU2Q6	Mitochondrial substrate carrier family protein
		miRNOVO10	Aradu.RP61F	NAC domain protein
		miRNOVO10	Aradu.RD63U	Nucleoside diphosphate kinase family protein
		miRNOVO10	Aradu.F7I13	RNA-binding KH domain-containing protein
		miRNOVO10	Aradu.LV51Z	ROP guanine nucleotide exchange factor 5
		miRNOVO10	Aradu.A0NLR	Subtilisin-like serine protease 3
		miRNOVO10	Aradu.DNH19	Transmembrane protein
		miRNOVO10	Aradu.B7KG4	Uncharacterized protein LOC100795865 isoform X1
		miRNOVO11	Aradu.RG7TU	Alpha/beta-Hydrolases superfamily protein
		miRNOVO11	Aradu.R0BLH	Autophagy-related protein
		miRNOVO11	Aradu.109YL	Cytochrome P450 superfamily protein
		miRNOVO11	Aradu.BW310	EPIDERMAL PATTERNING FACTOR-like protein 1-like
		miRNOVO11	Aradu.LLG7Z	Equilibrative nucleoside transporter 6
		miRNOVO11	Aradu.2C28W	Forkhead-associated (FHA) domain-containing protein
		miRNOVO11	Aradu.LN5YX	L-ascorbate oxidase homolog
		miRNOVO11	Aradu.S56JH	NAD-dependent malic enzyme 1
		miRNOVO11	Aradu.U4Z04	Protein kinase superfamily protein
		miRNOVO11	Aradu.VNY1Z	Protein of unknown function DUF455
		miRNOVO11	Aradu.D7PPK	RNA methyltransferase family protein
		miRNOVO11	Aradu.MG2E6	RNA-binding protein
		miRNOVO11	Aradu.JW5TE	Sec14p-like phosphatidylinositol transfer family protein
		miRNOVO11	Aradu.V0VX5	Sucrose nonfermenting 4-like protein-like isoform X1
		miRNOVO11	Aradu.IVA52	Terpene synthase family
		miRNOVO11	Aradu.Z84W9	Tetratricopeptide repeat (TPR)-like superfamily protein
		miRNOVO11	Aradu.00SPE	Transcription initiation factor TFIID subunit A
		miRNOVO11	Aradu.A7Z3C	Trehalose-6-phosphate synthase
		miRNOVO12	Aradu.VPD9Z	ABC transporter (ATP-binding protein)
		miRNOVO12	Aradu.V0EF8	Alpha/beta-hydrolase superfamily protein
		miRNOVO12	Aradu.TN9DS	ATP-binding ABC transporter
		miRNOVO12	Aradu.X29NW	ATP-binding/protein serine/threonine kinase
		miRNOVO12	Aradu.GKV1Z	Calcium-binding EF-hand family protein
		miRNOVO12	Aradu.D31R9	Calcium-dependent protein kinase 16
		miRNOVO12	Aradu.XG6T6	Calcium-dependent protein kinase 19
		miRNOVO12	Aradu.70DQ7	CAP (Cysteine-rich secretory proteins
		miRNOVO12	Aradu.V7W75	Catalytic LigB subunit of aromatic ring-opening dioxygenase family
		miRNOVO12	Aradu.2Z821	Cationic amino acid transporter 5
		miRNOVO12	Aradu.118NW	Chitinase family protein
		miRNOVO12	Aradu.3TT1Y	Cytochrome P450 superfamily protein
		miRNOVO12	Aradu.24NBV	Disease resistance protein (TIR-NBS-LRR class)
		miRNOVO12	Aradu.NL1YQ	Disease resistance protein (TIR-NBS-LRR class)
		miRNOVO12	Aradu.MRJ6D	Dof zinc finger protein DOF5.6-like
		miRNOVO12	Aradu.4CR9A	General regulatory factor 9
		miRNOVO12	Aradu.CFS4Q	Germin-like protein 5
		miRNOVO12	Aradu.79YD1	Glutamate receptor 3.6
		miRNOVO12	Aradu.6U9XZ	Isoflavone reductase homolog
		miRNOVO12	Aradu.NZU3I	Laccase 10
		miRNOVO12	Aradu.PJ3BC	LOB domain-containing protein 25
		miRNOVO12	Aradu.L6CN7	MATE efflux family protein
		miRNOVO12	Aradu.KM3QT	Metal transport protein
		miRNOVO12	Aradu.GPA6U	Mevalonate kinase
		miRNOVO12	Aradu.27DYI	MLO-like protein 8-like
		miRNOVO12	Aradu.P9RPB	Myb transcription factor
		miRNOVO12	Aradu.D0JN5	MYB transcription factor MYB48
		miRNOVO12	Aradu.X4HEP	Peroxidase superfamily protein
		miRNOVO12	Aradu.Y7A6L	Peroxidase superfamily protein
		miRNOVO12	Aradu.V40FE	Phloem protein 2-B2
		miRNOVO12	Aradu.07739	Phosphoglycerate kinase 1
		miRNOVO12	Aradu.KQ0LD	Polyvinylalcohol dehydrogenase-like protein
		miRNOVO12	Aradu.VHN28	Probable pectinesterase/pectinesterase inhibitor 47-like
		miRNOVO12	Aradu.EW7BI	Protein kinase superfamily protein
		miRNOVO12	Aradu.3QQ99	Protein WEAK CHLOROPLAST MOVEMENT UNDER BLUE LIGHT 1-like
		miRNOVO12	Aradu.Q9UFT	Protein YLS7-like
		miRNOVO12	Aradu.B8U65	Putative transporter arsB-like isoform X4
		miRNOVO12	Aradu.8G93R	Starch synthase 3
		miRNOVO12	Aradu.P4SDG	Ubiquitin-protein ligase
		miRNOVO12	Aradu.SM3K9	UDP-Glycosyltransferase superfamily protein
		miRNOVO12	Aradu.M1PU6	Vacuolar iron transporter homolog 4-like
		miRNOVO13	Aradu.N3SPH	Acyl-CoA synthetase 5
		miRNOVO13	Aradu.C510V	Adenylate kinase family protein
		miRNOVO13	Aradu.SMR94	ADP-ribosylation factor 3
		miRNOVO13	Aradu.V0EF8	Alpha/beta-hydrolase superfamily protein
		miRNOVO13	Aradu.VAN7B	Alpha-soluble NSF attachment protein 2
		miRNOVO13	Aradu.CGH4K	Amino acid permease family protein
		miRNOVO13	Aradu.16RQU	Arginase
		miRNOVO13	Aradu.X29NW	ATP-binding/protein serine/threonine kinase
		miRNOVO13	Aradu.VX595	BTB/POZ domain-containing protein
		miRNOVO13	Aradu.D31R9	Calcium-dependent protein kinase 16
		miRNOVO13	Aradu.70DQ7	CAP (Cysteine-rich secretory proteins
		miRNOVO13	Aradu.X3NJ9	Casparian strip membrane protein 1-like
		miRNOVO13	Aradu.118NW	Chitinase family protein
		miRNOVO13	Aradu.0Z8XN	Cytochrome P450 superfamily protein
		miRNOVO13	Aradu.PQW7I	Cytochrome P450 superfamily protein
		miRNOVO13	Aradu.24NBV	Disease resistance protein (TIR-NBS-LRR class)
		miRNOVO13	Aradu.NL1YQ	Disease resistance protein (TIR-NBS-LRR class)
		miRNOVO13	Aradu.2M17J	E3 SUMO-protein ligase SIZ1-like isoform X1
		miRNOVO13	Aradu.1C5Z6	Eukaryotic aspartyl protease family protein
		miRNOVO13	Aradu.J43S7	Eukaryotic aspartyl protease family protein
		miRNOVO13	Aradu.S5PR2	F-box protein
		miRNOVO13	Aradu.9UB80	GDSL-like Lipase/Acylhydrolase superfamily protein
		miRNOVO13	Aradu.A4BH3	GDSL-like Lipase/Acylhydrolase superfamily protein
		miRNOVO13	Aradu.CFS4Q	Germin-like protein 5
		miRNOVO13	Aradu.KQ845	Germin-like protein subfamily 1 member 7-like
		miRNOVO13	Aradu.65BY0	Heavy metal transport/detoxification superfamily protein
		miRNOVO13	Aradu.6U9XZ	Isoflavone reductase homolog
		miRNOVO13	Aradu.LZ48I	L-ascorbate oxidase
		miRNOVO13	Aradu.RR8PW	L-tyrosine decarboxylase
		miRNOVO13	Aradu.26XAX	MLP-like protein 43
		miRNOVO13	Aradu.175L2	Myb transcription factor
		miRNOVO13	Aradu.P9RPB	Myb transcription factor
		miRNOVO13	Aradu.I6Z1G	NAD(P)-binding Rossmann-fold superfamily protein
		miRNOVO13	Aradu.2VT95	Pentatricopeptide repeat (PPR) superfamily protein
		miRNOVO13	Aradu.3TN8D	Pentatricopeptide repeat (PPR) superfamily protein
		miRNOVO13	Aradu.9F1L9	Pentatricopeptide repeat (PPR) superfamily protein
		miRNOVO13	Aradu.RZY5Q	Pentatricopeptide repeat (PPR) superfamily protein
		miRNOVO13	Aradu.V40FE	Phloem protein 2-B2
		miRNOVO13	Aradu.M1SM6	Phosphoinositide phosphatase family protein
		miRNOVO13	Aradu.Z561G	Pleckstrin homology (PH) domain-containing protein
		miRNOVO13	Aradu.AU70V	Probable carboxylesterase 15-like
		miRNOVO13	Aradu.FMD5G	Probable pectinesterase/pectinesterase inhibitor 33-like
		miRNOVO13	Aradu.U0BFW	Protein kinase family protein
		miRNOVO13	Aradu.517HT	Protein kinase superfamily protein
		miRNOVO13	Aradu.M38D2	Protein kinase superfamily protein
		miRNOVO13	Aradu.QVY8H	Protein kinase superfamily protein
		miRNOVO13	Aradu.SI0X3	Protein kinase superfamily protein
		miRNOVO13	Aradu.X4J41	Protein kinase superfamily protein
		miRNOVO13	Aradu.ZSF7K	Protein kinase superfamily protein
		miRNOVO13	Aradu.W4TQ3	Protein PLANT CADMIUM RESISTANCE 2-like
		miRNOVO13	Aradu.3QQ99	Protein WEAK CHLOROPLAST MOVEMENT UNDER BLUE LIGHT 1-like
		miRNOVO13	Aradu.B8U65	Putative transporter arsB-like isoform X4
		miRNOVO13	Aradu.Z101N	Receptor-like kinase
		miRNOVO13	Aradu.TQE9X	Receptor-like protein kinase 2
		miRNOVO13	Aradu.L0WRR	RNA polymerase-associated protein RTF1 homolog
		miRNOVO13	Aradu.71U9H	Splicing factor 3B subunit 2-like
		miRNOVO13	Aradu.81KD9	Stigma-specific Stig1 family protein
		miRNOVO13	Aradu.GAJ44	Target SNARE coiled-coil domain protein
		miRNOVO13	Aradu.ZS6PI	Trihelix transcription factor GTL1-like
		miRNOVO13	Aradu.GXG63	Two-component response regulator-like APRR2-like isoform X2
		miRNOVO13	Aradu.177E7	UDP-Glycosyltransferase superfamily protein
		miRNOVO13	Aradu.D24R3	UDP-Glycosyltransferase superfamily protein
		miRNOVO13	Aradu.SM3K9	UDP-Glycosyltransferase superfamily protein
		miRNOVO13	Aradu.TH1E7	UDP-Glycosyltransferase superfamily protein
		miRNOVO13	Aradu.SEX39	Uncharacterized protein LOC100793067 isoform X4
		miRNOVO13	Aradu.YE2X7	Vacuolar iron transporter homolog 2.1-like
		miRNOVO14	Aradu.81T9C	Disease resistance protein (TIR-NBS-LRR class)
		miRNOVO2	Aradu.MU8XK	Adaptor protein complex AP-2
		miRNOVO2	Aradu.H3SAK	Calcium-transporting ATPase 8
		miRNOVO2	Aradu.03THN	DNA-binding and zinc-finger protein
		miRNOVO2	Aradu.VE1VE	SIGNAL PEPTIDE PEPTIDASE-LIKE 5
		miRNOVO2	Aradu.R4LMM	Sugar porter (SP) family MFS transporter
		miRNOVO2	Aradu.AHK2B	Uncharacterized mitochondrial protein AtMg00810-like
		miRNOVO2	Aradu.288JJ	Aldehyde dehydrogenase family 2 member C4-like
		miRNOVO2	Aradu.40FJC	Chloroplastic group IIA intron splicing facilitator CRS1
		miRNOVO2	Aradu.LNK8S	Linoleate 13S-lipoxygenase 2-1
		miRNOVO2	Aradu.LV51Z	ROP guanine nucleotide exchange factor 5
		miRNOVO3	Aradu.YBC8E	Pseudouridine synthase family protein
		miRNOVO3	Aradu.9N0ZQ	Tobamovirus multiplication protein 2A isoform X3
		miRNOVO3	Aradu.Z7MJG	ZCW7
		miRNOVO3	Aradu.LXU7Y	Pentatricopeptide repeat (PPR) superfamily protein
		miRNOVO3	Aradu.B73ZN	Pentatricopeptide repeat (PPR) superfamily protein
		miRNOVO3	Aradu.TWT9P	Pentatricopeptide repeat (PPR) superfamily protein
		miRNOVO3	Aradu.A595A	D-cysteine desulfhydrase
		miRNOVO3	Aradu.2QX0T	O-methyltransferase family protein
		miRNOVO3	Aradu.1Y6VN	Protein kinase superfamily protein
		miRNOVO3	Aradu.A52DW	Phosphoenolpyruvate carboxylase 1
		miRNOVO3	Aradu.ET9LE	Pentatricopeptide repeat (PPR) superfamily protein
		miRNOVO3	Aradu.DF5I2	ARM repeat superfamily protein
		miRNOVO3	Aradu.25DC4	Type I inositol 1
		miRNOVO3	Aradu.464FL	PPPDE putative thiol peptidase family protein
		miRNOVO3	Aradu.C6KKN	Pentatricopeptide repeat (PPR) superfamily protein
		miRNOVO3	Aradu.T48KT	Cysteine-rich receptor-kinase-like protein
		miRNOVO3	Aradu.5R9N2	Cysteine-rich RLK (RECEPTOR-like protein kinase) 25
		miRNOVO4	Aradu.YBC8E	Pseudouridine synthase family protein
		miRNOVO4	Aradu.9N0ZQ	Tobamovirus multiplication protein 2A isoform X3
		miRNOVO5	Aradu.NAJ8T	Proteasome activator complex subunit-like protein
		miRNOVO5	Aradu.AU05P	LRR and NB-ARC domain disease resistance protein
		miRNOVO5	Aradu.GKV1Z	Calcium-binding EF-hand family protein
		miRNOVO5	Aradu.G2CUK	Quinone reductase family protein
		miRNOVO5*	Aradu.N7IXY	Protein SCARECROW-like
		miRNOVO5*	Aradu.1903I	TPR repeat-containing thioredoxin TTL1
		miRNOVO5*	Aradu.8X8PK	Receptor-like kinase 90
		miRNOVO5*	Aradu.FPU8X	Cellulose synthase like G
		miRNOVO6	Aradu.82P2N	Protein-tyrosine-phosphatase MKP1-like isoform X3
		miRNOVO6	Aradu.71DP5	SWI/SNF complex component SNF12 homolog isoform X2
		miRNOVO6	Aradu.RCK6Q	Disease resistance protein (TIR-NBS-LRR class)
		miRNOVO6	Aradu.21XMD	LRR and NB-ARC domain disease resistance protein
		miRNOVO6	Aradu.9SY6W	Pentatricopeptide repeat (PPR) superfamily protein
		miRNOVO7	Aradu.NX7AF	AP2-like ethylene-responsive transcription factor
		miRNOVO8	Aradu.51F84	Chalcone synthase
		miRNOVO8	Aradu.1V1I5	Cytochrome P450 superfamily protein
		miRNOVO8	Aradu.NVM7U	Myosin heavy chain-related protein
		miRNOVO8	Aradu.7D15Q	Ornithine decarboxylase
		miRNOVO8	Aradu.WWY9R	Pentatricopeptide repeat (PPR) superfamily protein
		miRNOVO8	Aradu.V6G1P	Probable mitochondrial chaperone BCS1-B-like
		miRNOVO8	Aradu.XL7AT	Probable protein phosphatase 2C 59 isoform X2
		miRNOVO8	Aradu.W3H15	Protein kinase superfamily protein
		miRNOVO8	Aradu.0ET82	Uncharacterized protein LOC100813264 isoform X2
		miRNOVO9	Aradu.4I5UW	Cytochrome P450 superfamily protein
		miRNOVO9	Aradu.II0SS	DEAD-box ATP-dependent RNA helicase
		miRNOVO9	Aradu.5A70G	Histone deacetylase 9
		miRNOVO9	Aradu.NW58S	Monodehydroascorbate reductase 6
		miRNOVO9	Aradu.79WAC	Ribulose bisphosphate carboxylase large chain
		miRNOVO9	Aradu.P778G	TRNA/rRNA methyltransferase (SpoU) family protein
		miRNOVO9	Aradu.VS3FH	Unknown protein
		miRNOVO9	Aradu.76148	WRKY family transcription factor family protein
		miRNOVO9	Aradu.ZZ9UD	Clustered mitochondria protein-like isoform X1
		miRNOVO9	Aradu.X5WR6	DNA replication licensing factor MCM3 homolog
		miRNOVO9	Aradu.IJ0H9	Probable LRR receptor-like serine/threonine-protein kinase At1g06840-like isoform X3
		miRNOVO9	Aradu.M9FCY	Protein kinase 2B
